# Supplementary material for: Ouabain-Induced Gene Expression Changes in Human iPSC-Derived Neuron Culture Expressing Dopamine and cAMP-Regulated Phosphoprotein 32 and GABA Receptors
Source: Brain Sci. 2021 Feb 7;11(2):203. doi: 10.3390/brainsci11020203 (PMC7915459; doi:10.3390/brainsci11020203)
Supplement: Supplementary file 1 [file brainsci-11-00203-s001.zip › Supplementary Materials.xlsx]

## Sheet: DEG list (filtered by padj)
Ensembl gene ID	Gene Symbol	Log2FC	FC	padj
ENSG00000072274	TFRC	-0.568328	0.674398	2.45136e-06
ENSG00000214265	-	-0.556263	0.680061	0.000366383
ENSG00000146247	PHIP	-0.542632	0.686517	0.00986017
ENSG00000188738	FSIP2	-0.530848	0.692148	0.00104736
ENSG00000165338	HECTD2	-0.522639	0.696097	0.00341118
ENSG00000119844	AFTPH	-0.515038	0.699775	0.0132993
ENSG00000185942	NKAIN3	-0.486016	0.713994	0.0144649
ENSG00000181315	ZNF322	-0.460979	0.726493	0.00533414
ENSG00000080345	RIF1	-0.458249	0.727869	0.0145974
ENSG00000144057	ST6GAL2	-0.426966	0.743825	0.0365867
ENSG00000157741	UBN2	-0.412396	0.751374	0.0391417
ENSG00000118432	CNR1	-0.409919	0.752666	0.00215644
ENSG00000213741	RPS29	-0.407119	0.754128	3.09897e-05
ENSG00000139163	ETNK1	-0.404417	0.755542	0.00640729
ENSG00000144369	FAM171B	-0.399821	0.757952	0.000389523
ENSG00000146414	SHPRH	-0.397308	0.759274	0.04242
ENSG00000185008	ROBO2	-0.39576	0.760089	0.0231297
ENSG00000078177	N4BP2	-0.393757	0.761145	0.0384146
ENSG00000110436	SLC1A2	-0.384914	0.765825	0.000306419
ENSG00000123983	ACSL3	-0.381827	0.767465	0.0104531
ENSG00000204186	ZDBF2	-0.378514	0.769229	0.0434125
ENSG00000167081	PBX3	-0.368036	0.774837	0.00743274
ENSG00000078142	PIK3C3	-0.367523	0.775112	0.0494839
ENSG00000136021	SCYL2	-0.365259	0.776329	0.0216675
ENSG00000152932	RAB3C	-0.364728	0.776615	2.94233e-05
ENSG00000144285	SCN1A	-0.364135	0.776935	0.0151803
ENSG00000116106	EPHA4	-0.359526	0.779421	0.0122356
ENSG00000171681	ATF7IP	-0.355973	0.781343	0.00216091
ENSG00000184258	-	-0.354411	0.782189	0.0489563
ENSG00000085365	SCAMP1	-0.350951	0.784067	0.0309147
ENSG00000101596	SMCHD1	-0.350852	0.784121	0.0406093
ENSG00000187323	DCC	-0.347141	0.78614	0.000238359
ENSG00000151835	SACS	-0.345301	0.787144	0.0019744
ENSG00000075539	FRYL	-0.343797	0.787965	0.032418
ENSG00000189180	ZNF33A	-0.335651	0.792426	0.0433357
ENSG00000070961	ATP2B1	-0.334655	0.792974	0.0174552
ENSG00000037749	MFAP3	-0.334629	0.792988	0.0306893
ENSG00000163788	SNRK	-0.333139	0.793808	0.0471792
ENSG00000197045	GMFB	-0.329938	0.795571	0.0391376
ENSG00000101752	MIB1	-0.32954	0.79579	0.0105598
ENSG00000089916	GPATCH2L	-0.329152	0.796004	0.0120945
ENSG00000204217	BMPR2	-0.326827	0.797288	0.037578
ENSG00000163946	TASOR	-0.320257	0.800927	0.049891
ENSG00000117461	PIK3R3	-0.320043	0.801046	0.00119709
ENSG00000110693	SOX6	-0.319961	0.801091	0.0455513
ENSG00000113161	HMGCR	-0.31962	0.801281	8.53183e-05
ENSG00000198919	DZIP3	-0.316411	0.803065	0.0365638
ENSG00000052802	MSMO1	-0.316221	0.803171	0.0245429
ENSG00000105968	H2AZ2	-0.315343	0.80366	0.00238791
ENSG00000213160	KLHL23; PHOSPHO2-KLHL23	-0.314167	0.804315	0.0368884
ENSG00000145725	PPIP5K2	-0.312856	0.805047	0.0302872
ENSG00000167232	ZNF91	-0.311436	0.805839	0.0308047
ENSG00000178662	CSRNP3	-0.311297	0.805917	0.00191056
ENSG00000188994	ZNF292	-0.307812	0.807866	0.0429318
ENSG00000155304	HSPA13	-0.306423	0.808644	0.0174552
ENSG00000154305	MIA3	-0.30633	0.808696	0.0373518
ENSG00000153201	RANBP2	-0.306032	0.808863	0.0284688
ENSG00000115760	BIRC6	-0.304896	0.809501	0.0159441
ENSG00000183023	SLC8A1	-0.304132	0.809929	0.0172606
ENSG00000118922	KLF12	-0.298182	0.813276	0.00348493
ENSG00000160145	KALRN	-0.297286	0.813782	0.0182719
ENSG00000177200	CHD9	-0.296648	0.814142	0.0134761
ENSG00000265972	TXNIP	-0.295814	0.814612	0.0187101
ENSG00000175455	CCDC14	-0.295802	0.814619	0.0148745
ENSG00000151458	ANKRD50	-0.295674	0.814692	0.0434197
ENSG00000078674	PCM1	-0.294119	0.81557	0.0138209
ENSG00000104290	FZD3	-0.291789	0.816888	0.02657
ENSG00000164199	ADGRV1	-0.290673	0.81752	0.000492821
ENSG00000151914	DST	-0.289609	0.818123	0.0127839
ENSG00000078018	MAP2	-0.288617	0.818686	2.02742e-06
ENSG00000160551	TAOK1	-0.285874	0.820244	0.00530545
ENSG00000253729	PRKDC	-0.285449	0.820486	0.0102059
ENSG00000170456	DENND5B	-0.282684	0.82206	0.035802
ENSG00000168772	CXXC4	-0.278486	0.824456	0.0363962
ENSG00000077279	DCX	-0.277153	0.825218	1.39066e-05
ENSG00000120137	PANK3	-0.276558	0.825558	0.00192536
ENSG00000143702	CEP170	-0.272407	0.827937	0.00139505
ENSG00000187231	SESTD1	-0.269441	0.829641	0.0397286
ENSG00000149639	SOGA1	-0.267682	0.830653	0.0182961
ENSG00000125107	CNOT1	-0.265599	0.831853	0.0391417
ENSG00000196914	ARHGEF12	-0.265154	0.83211	0.0101773
ENSG00000177511	ST8SIA3	-0.261656	0.83413	0.0363385
ENSG00000151150	ANK3	-0.261567	0.834181	0.0035432
ENSG00000142875	PRKACB	-0.261168	0.834412	0.0106418
ENSG00000128989	ARPP19	-0.259511	0.835371	0.0288328
ENSG00000148730	EIF4EBP2	-0.256843	0.836917	0.0134687
ENSG00000163320	CGGBP1	-0.256681	0.837012	0.0418281
ENSG00000038427	VCAN	-0.253161	0.839056	0.0159441
ENSG00000118058	KMT2A	-0.252437	0.839477	0.0189467
ENSG00000153827	TRIP12	-0.250226	0.840765	0.0434197
ENSG00000153253	SCN3A	-0.249173	0.841379	0.0256714
ENSG00000111530	CAND1	-0.247414	0.842405	0.0228441
ENSG00000110367	DDX6	-0.247404	0.842411	0.0367617
ENSG00000171617	ENC1	-0.242398	0.845339	0.00214585
ENSG00000100697	DICER1	-0.241662	0.84577	0.0485696
ENSG00000185565	LSAMP	-0.240947	0.84619	0.00480311
ENSG00000132912	DCTN4	-0.240872	0.846234	0.0342719
ENSG00000212907	ND4L	-0.240039	0.846722	0.00296711
ENSG00000114120	SLC25A36	-0.239532	0.84702	0.026959
ENSG00000008294	SPAG9	-0.239446	0.847071	0.0106376
ENSG00000109654	TRIM2	-0.239226	0.8472	0.0195353
ENSG00000170871	KIAA0232	-0.238617	0.847557	0.0321559
ENSG00000171033	PKIA	-0.237934	0.847959	0.0024774
ENSG00000172292	CERS6	-0.236162	0.849001	0.0256714
ENSG00000145362	ANK2	-0.235333	0.849489	0.00680331
ENSG00000079950	STX7	-0.234077	0.850229	0.0485514
ENSG00000143324	XPR1	-0.232538	0.851136	0.000719324
ENSG00000197535	MYO5A	-0.231255	0.851893	0.0279276
ENSG00000094916	CBX5	-0.229528	0.852914	0.0172606
ENSG00000126773	PCNX4	-0.229214	0.853099	0.0415237
ENSG00000175216	CKAP5	-0.228137	0.853737	0.0321573
ENSG00000088448	ANKRD10	-0.227879	0.853889	0.010953
ENSG00000048740	CELF2	-0.22625	0.854854	0.00974768
ENSG00000134369	NAV1	-0.221777	0.857508	0.0334027
ENSG00000054523	KIF1B	-0.221542	0.857648	0.00598037
ENSG00000068615	REEP1	-0.221002	0.85797	0.0371489
ENSG00000077264	PAK3	-0.216109	0.860884	0.00714832
ENSG00000147162	OGT	-0.215519	0.861237	0.0191759
ENSG00000101126	ADNP	-0.210006	0.864533	0.0499083
ENSG00000069275	NUCKS1	-0.209549	0.864808	0.016164
ENSG00000128872	TMOD2	-0.209543	0.864811	0.0434673
ENSG00000138757	G3BP2	-0.208581	0.865388	0.0391376
ENSG00000111897	SERINC1	-0.206956	0.866364	0.0220051
ENSG00000198961	PJA2	-0.204146	0.868052	0.0488278
ENSG00000067715	SYT1	-0.203699	0.868321	0.0246499
ENSG00000092964	DPYSL2	-0.20066	0.870152	0.0223237
ENSG00000091129	NRCAM	-0.195475	0.873285	0.0355907
ENSG00000120251	GRIA2	-0.188344	0.877613	0.02419
ENSG00000150625	GPM6A	-0.186986	0.878439	0.0222194
ENSG00000215301	DDX3X	-0.183559	0.880528	0.0256714
ENSG00000127603	MACF1	-0.174047	0.886353	0.043763
ENSG00000182670	TTC3	-0.169327	0.889257	0.0214656
ENSG00000100320	RBFOX2	-0.150724	0.900798	0.0368884
ENSG00000242265	PEG10	-0.148367	0.902271	0.0371489
ENSG00000196230	TUBB	0.149437	1.10914	0.0106418
ENSG00000203879	GDI1	0.150875	1.11024	0.0433357
ENSG00000176788	BASP1	0.156298	1.11442	0.0195353
ENSG00000154277	UCHL1	0.159374	1.1168	0.0237199
ENSG00000184009	ACTG1	0.173468	1.12777	0.00468038
ENSG00000065978	YBX1	0.173968	1.12816	0.016164
ENSG00000150991	UBC	0.17945	1.13245	0.00714832
ENSG00000099622	CIRBP	0.182592	1.13492	0.0233582
ENSG00000170315	UBB	0.185216	1.13699	0.0242355
ENSG00000204580	DDR1	0.185409	1.13714	0.0182961
ENSG00000147403	RPL10	0.186996	1.13839	0.0315621
ENSG00000167658	EEF2	0.187942	1.13914	0.0098999
ENSG00000166681	BEX3	0.188047	1.13922	0.0214656
ENSG00000176165	FOXG1	0.189189	1.14012	0.0330818
ENSG00000128272	ATF4	0.191415	1.14188	0.039928
ENSG00000167552	TUBA1A	0.196208	1.14568	0.000207704
ENSG00000162344	FGF19	0.199719	1.14847	0.0231021
ENSG00000143761	ARF1	0.199892	1.14861	0.0195353
ENSG00000164587	RPS14	0.201572	1.14995	0.0388356
ENSG00000213923	CSNK1E	0.202547	1.15073	0.0229744
ENSG00000111640	GAPDH	0.202909	1.15102	0.00245571
ENSG00000087460	GNAS	0.203202	1.15125	0.00114365
ENSG00000105290	APLP1	0.203948	1.15185	0.0302872
ENSG00000108298	RPL19	0.20525	1.15289	0.0283394
ENSG00000102226	USP11	0.207005	1.15429	0.00614344
ENSG00000089157	RPLP0	0.208998	1.15589	0.00422005
ENSG00000122515	ZMIZ2	0.210641	1.1572	0.04242
ENSG00000172020	GAP43	0.212376	1.15859	0.00107106
ENSG00000113758	DBN1	0.213843	1.15977	0.00510929
ENSG00000091592	NLRP1	0.218529	1.16355	0.00974768
ENSG00000166313	APBB1	0.219114	1.16402	0.0269856
ENSG00000071553	ATP6AP1	0.219663	1.16446	0.0369911
ENSG00000168159	RNF187	0.222485	1.16674	0.026959
ENSG00000090372	STRN4	0.222803	1.167	0.0246622
ENSG00000092051	JPH4	0.224764	1.16859	0.0246622
ENSG00000063244	U2AF2	0.227824	1.17107	0.0224761
ENSG00000075624	ACTB	0.229943	1.17279	0.000276298
ENSG00000134590	RTL8C	0.230341	1.17311	0.0365089
ENSG00000142541	RPL13A	0.233623	1.17578	0.00630637
ENSG00000204628	RACK1	0.233785	1.17592	0.00714832
ENSG00000092841	MYL6	0.23398	1.17608	0.00714832
ENSG00000100316	RPL3	0.234015	1.1761	0.000468564
ENSG00000141522	ARHGDIA	0.234235	1.17628	0.033771
ENSG00000115694	STK25	0.234237	1.17628	0.0473946
ENSG00000104960	PTOV1	0.234352	1.17638	0.0201667
ENSG00000132563	REEP2	0.235116	1.177	0.0236053
ENSG00000169992	NLGN2	0.23528	1.17714	0.0101866
ENSG00000179364	PACS2	0.236703	1.1783	0.0116664
ENSG00000083845	RPS5	0.238065	1.17941	0.0187101
ENSG00000133169	BEX1	0.238416	1.1797	0.0228441
ENSG00000185624	P4HB	0.238801	1.18001	0.0351152
ENSG00000106976	DNM1	0.238819	1.18003	0.0164662
ENSG00000136942	RPL35	0.239263	1.18039	0.0306341
ENSG00000006118	TMEM132A	0.239777	1.18081	0.0191986
ENSG00000198732	SMOC1	0.242028	1.18265	0.0229744
ENSG00000131469	RPL27	0.242687	1.18319	0.0142146
ENSG00000119669	IRF2BPL	0.243903	1.18419	0.012619
ENSG00000005486	RHBDD2	0.244429	1.18462	0.0187101
ENSG00000105223	PLD3	0.244489	1.18467	0.00216091
ENSG00000182175	RGMA	0.245069	1.18515	0.00722088
ENSG00000187514	PTMA	0.24579	1.18574	0.00181645
ENSG00000179218	CALR	0.247736	1.18734	0.00680331
ENSG00000101199	ARFGAP1	0.249152	1.18851	0.0404465
ENSG00000115844	DLX2	0.249373	1.18869	0.0420513
ENSG00000234769	-	0.250468	1.18959	0.0144346
ENSG00000172354	GNB2	0.251066	1.19009	0.026959
ENSG00000196123	KIAA0895L	0.251425	1.19038	0.00722088
ENSG00000008735	MAPK8IP2	0.251812	1.1907	0.0184267
ENSG00000104529	EEF1D	0.252168	1.191	0.0275339
ENSG00000136717	BIN1	0.252343	1.19114	0.025046
ENSG00000103197	TSC2	0.253495	1.19209	0.0363385
ENSG00000141258	SGSM2	0.255128	1.19344	0.0174552
ENSG00000213722	DDAH2	0.256111	1.19426	0.0438045
ENSG00000130827	PLXNA3	0.256307	1.19442	0.0098999
ENSG00000228716	DHFR	0.256423	1.19451	0.000789583
ENSG00000104964	TLE5	0.256453	1.19454	0.00198065
ENSG00000196642	RABL6	0.256455	1.19454	0.0253723
ENSG00000185055	EFCAB10	0.256701	1.19474	0.00378977
ENSG00000182774	RPS17	0.257908	1.19574	0.00296711
ENSG00000169564	PCBP1	0.258552	1.19628	0.00948623
ENSG00000131409	LRRC4B	0.258618	1.19633	0.00704317
ENSG00000137818	RPLP1	0.258985	1.19664	0.0172606
ENSG00000082014	SMARCD3	0.259085	1.19672	0.0222517
ENSG00000130881	LRP3	0.260608	1.19798	0.0307112
ENSG00000166689	PLEKHA7	0.260947	1.19826	0.0106906
ENSG00000167792	NDUFV1	0.261816	1.19899	0.0434197
ENSG00000079432	CIC	0.262076	1.1992	0.0224761
ENSG00000258472	-	0.262196	1.1993	0.0184541
ENSG00000159692	CTBP1	0.263173	1.20011	0.00510929
ENSG00000087086	FTL	0.264181	1.20095	0.000148865
ENSG00000184305	CCSER1	0.265156	1.20177	0.00276493
ENSG00000008710	PKD1	0.265203	1.20181	0.00191056
ENSG00000184897	H1-10	0.265301	1.20189	0.00424564
ENSG00000063177	RPL18	0.266122	1.20257	0.00887091
ENSG00000136002	ARHGEF4	0.266173	1.20261	0.0425592
ENSG00000075043	KCNQ2	0.266344	1.20276	0.0269666
ENSG00000104833	TUBB4A	0.267357	1.2036	0.0225531
ENSG00000160469	BRSK1	0.267458	1.20368	0.0307989
ENSG00000170889	RPS9	0.268431	1.2045	0.00216091
ENSG00000065000	AP3D1	0.270538	1.20626	0.0127768
ENSG00000138834	MAPK8IP3	0.270748	1.20643	0.0102059
ENSG00000132589	FLOT2	0.271191	1.2068	0.0275339
ENSG00000103495	MAZ	0.272899	1.20823	0.00663535
ENSG00000026025	VIM	0.273009	1.20833	8.53183e-05
ENSG00000167283	ATP5MG	0.273831	1.20901	0.0399685
ENSG00000168003	SLC3A2	0.275208	1.21017	0.0208989
ENSG00000137285	TUBB2B	0.275311	1.21025	1.71179e-05
ENSG00000067840	PDZD4	0.276308	1.21109	0.00108384
ENSG00000138326	RPS24	0.276577	1.21132	0.0120522
ENSG00000198242	RPL23A	0.276675	1.2114	0.035802
ENSG00000075618	FSCN1	0.27722	1.21186	0.00160544
ENSG00000169727	GPS1	0.277662	1.21223	0.0405855
ENSG00000197586	ENTPD6	0.277943	1.21246	0.0291545
ENSG00000142534	RPS11	0.279752	1.21399	8.54063e-05
ENSG00000105372	RPS19	0.28056	1.21467	0.00348493
ENSG00000063660	GPC1	0.280603	1.2147	0.00704317
ENSG00000196547	MAN2A2	0.281376	1.21535	0.0290647
ENSG00000141002	TCF25	0.284099	1.21765	0.026959
ENSG00000101210	EEF1A2	0.286015	1.21927	0.00754753
ENSG00000179950	PUF60	0.28602	1.21927	0.00894705
ENSG00000129353	SLC44A2	0.287108	1.22019	0.0120945
ENSG00000167770	OTUB1	0.287564	1.22058	0.0485715
ENSG00000164880	INTS1	0.287608	1.22061	0.0234689
ENSG00000104853	CLPTM1	0.287695	1.22069	0.0365089
ENSG00000112787	FBRSL1	0.28773	1.22072	0.021646
ENSG00000166924	NYAP1	0.287754	1.22074	0.0333831
ENSG00000130402	ACTN4	0.289457	1.22218	0.025046
ENSG00000188157	AGRN	0.289487	1.22221	0.000863218
ENSG00000068400	GRIPAP1	0.289957	1.2226	0.0246499
ENSG00000123144	TRIR	0.29009	1.22272	0.0121197
ENSG00000135916	ITM2C	0.290239	1.22284	0.00122258
ENSG00000178498	DTX3	0.290886	1.22339	0.00743274
ENSG00000135090	TAOK3	0.291104	1.22358	8.53183e-05
ENSG00000072778	ACADVL	0.293302	1.22544	0.0174552
ENSG00000142303	ADAMTS10	0.293602	1.2257	0.025046
ENSG00000105254	TBCB	0.294625	1.22657	0.0216562
ENSG00000183092	BEGAIN	0.295227	1.22708	0.028183
ENSG00000059915	PSD	0.295802	1.22757	0.0214911
ENSG00000165716	DIPK1B	0.296998	1.22859	0.0275339
ENSG00000185909	KLHDC8B	0.298335	1.22972	0.0231766
ENSG00000178209	PLEC	0.298565	1.22992	0.00552017
ENSG00000132692	BCAN	0.299355	1.23059	0.0164264
ENSG00000126461	SCAF1	0.299777	1.23095	0.0365399
ENSG00000084207	GSTP1	0.299803	1.23098	0.0098999
ENSG00000101182	PSMA7	0.29992	1.23108	0.0209637
ENSG00000168653	NDUFS5	0.301133	1.23211	0.0302872
ENSG00000196924	FLNA	0.301301	1.23226	3.30479e-05
ENSG00000197976	AKAP17A	0.301452	1.23238	0.0498154
ENSG00000135931	ARMC9	0.301874	1.23274	0.0159441
ENSG00000136295	TTYH3	0.302316	1.23312	0.000826152
ENSG00000149925	ALDOA	0.304211	1.23474	0.00190419
ENSG00000156482	RPL30	0.304782	1.23523	0.00131261
ENSG00000167526	RPL13	0.304933	1.23536	2.15835e-05
ENSG00000146540	C7orf50	0.304939	1.23537	0.010752
ENSG00000110651	CD81	0.305917	1.2362	0.00912739
ENSG00000176248	ANAPC2	0.305996	1.23627	0.0485779
ENSG00000169100	SLC25A6	0.306267	1.2365	0.000536912
ENSG00000104852	SNRNP70	0.306535	1.23673	0.000242052
ENSG00000105401	CDC37	0.307061	1.23719	0.0071688
ENSG00000144426	NBEAL1	0.307568	1.23762	0.00154603
ENSG00000130821	SLC6A8	0.308419	1.23835	0.0195353
ENSG00000105701	FKBP8	0.309732	1.23948	0.00112707
ENSG00000186895	FGF3	0.310087	1.23978	0.00986017
ENSG00000159335	PTMS	0.311398	1.24091	2.9622e-05
ENSG00000174672	BRSK2	0.31179	1.24125	0.00722607
ENSG00000225663	MCRIP1	0.311934	1.24137	0.00986017
ENSG00000126457	PRMT1	0.312113	1.24152	0.00195304
ENSG00000188229	TUBB4B	0.312148	1.24156	0.00296711
ENSG00000079462	PAFAH1B3	0.312155	1.24156	0.00948623
ENSG00000178952	TUFM	0.31245	1.24182	0.0178838
ENSG00000114631	PODXL2	0.313589	1.2428	0.000635709
ENSG00000066230	SLC9A3	0.314153	1.24328	0.0228691
ENSG00000059122	FLYWCH1	0.314792	1.24383	0.0283394
ENSG00000105419	MEIS3	0.314945	1.24396	0.00523299
ENSG00000184702	SEPTIN5	0.316019	1.24489	0.00196837
ENSG00000117410	ATP6V0B	0.316318	1.24515	0.0230785
ENSG00000161016	RPL8	0.317103	1.24583	3.64533e-06
ENSG00000174721	FGFBP3	0.321819	1.24991	0.000447289
ENSG00000125743	SNRPD2	0.322756	1.25072	0.0171116
ENSG00000177239	MAN1B1	0.322762	1.25072	0.0302872
ENSG00000167508	MVD	0.323073	1.25099	0.0172606
ENSG00000137267	TUBB2A	0.326979	1.25438	3.09897e-05
ENSG00000103257	SLC7A5	0.327767	1.25507	0.0101773
ENSG00000105193	RPS16	0.328642	1.25583	0.00190419
ENSG00000269028	MTRNR2L2	0.32868	1.25586	3.50196e-06
ENSG00000176022	B3GALT6	0.330474	1.25743	0.0246499
ENSG00000165802	NSMF	0.3305	1.25745	0.00326001
ENSG00000187954	CYHR1	0.331676	1.25847	0.0223237
ENSG00000076604	TRAF4	0.332094	1.25884	0.0074739
ENSG00000141582	CBX4	0.333219	1.25982	0.0126776
ENSG00000160972	PPP1R16A	0.334574	1.26101	0.0228691
ENSG00000130382	MLLT1	0.335339	1.26167	0.0202886
ENSG00000179091	CYC1	0.336421	1.26262	0.0256714
ENSG00000143774	GUK1	0.338498	1.26444	0.0126776
ENSG00000168268	NT5DC2	0.339541	1.26535	0.0368884
ENSG00000142156	COL6A1	0.339873	1.26564	0.0152637
ENSG00000108107	RPL28	0.340447	1.26615	0.00366453
ENSG00000132821	VSTM2L	0.341199	1.26681	0.0145974
ENSG00000129951	PLPPR3	0.344842	1.27001	0.000635934
ENSG00000100258	LMF2	0.345539	1.27063	0.0377766
ENSG00000182979	MTA1	0.347081	1.27198	0.00296711
ENSG00000129968	ABHD17A	0.347791	1.27261	0.0144346
ENSG00000205593	DENND6B	0.348504	1.27324	0.00714832
ENSG00000125826	RBCK1	0.348656	1.27337	0.0425491
ENSG00000115286	NDUFS7	0.34996	1.27453	0.0494839
ENSG00000130758	MAP3K10	0.35013	1.27468	0.0351152
ENSG00000127445	PIN1	0.351832	1.27618	0.0098999
ENSG00000128159	TUBGCP6	0.351915	1.27625	0.00460279
ENSG00000105696	TMEM59L	0.352819	1.27705	0.00387293
ENSG00000114923	SLC4A3	0.353364	1.27754	0.0269856
ENSG00000115268	RPS15	0.354441	1.27849	7.73275e-05
ENSG00000102996	MMP15	0.356253	1.2801	0.0032255
ENSG00000007541	PIGQ	0.356761	1.28055	0.0233968
ENSG00000167702	KIFC2	0.357099	1.28085	0.0310496
ENSG00000090097	PCBP4	0.357878	1.28154	0.00766863
ENSG00000149091	DGKZ	0.358557	1.28214	0.0406093
ENSG00000090006	LTBP4	0.358665	1.28224	0.0309147
ENSG00000169976	SF3B5	0.358728	1.28229	0.0134687
ENSG00000076826	CAMSAP3	0.36054	1.28391	0.0148745
ENSG00000108465	CDK5RAP3	0.360919	1.28424	0.00296711
ENSG00000171703	TCEA2	0.361299	1.28458	0.026959
ENSG00000171222	SCAND1	0.361415	1.28469	0.0106418
ENSG00000101144	BMP7	0.361751	1.28498	0.0352958
ENSG00000167615	LENG8	0.362384	1.28555	5.09127e-06
ENSG00000161013	MGAT4B	0.362658	1.28579	0.0351152
ENSG00000054356	PTPRN	0.36379	1.2868	0.0191759
ENSG00000129925	PGAP6	0.364733	1.28764	0.0383785
ENSG00000152082	MZT2B	0.364821	1.28772	0.0436626
ENSG00000162191	UBXN1	0.364946	1.28783	0.0384146
ENSG00000132635	PCED1A	0.366279	1.28902	0.0208989
ENSG00000149806	FAU	0.366503	1.28922	0.000489156
ENSG00000182272	B4GALNT4	0.366797	1.28949	1.53975e-05
ENSG00000131584	ACAP3	0.368771	1.29125	1.71179e-05
ENSG00000183496	MEX3B	0.36882	1.2913	0.0103353
ENSG00000166165	CKB	0.369037	1.29149	2.22574e-07
ENSG00000111678	C12orf57	0.369689	1.29207	0.00342341
ENSG00000107331	ABCA2	0.36979	1.29216	0.00122258
ENSG00000125534	PPDPF	0.371091	1.29333	0.00191056
ENSG00000160360	GPSM1	0.37123	1.29345	0.000101601
ENSG00000092096	SLC22A17	0.371691	1.29387	3.50196e-06
ENSG00000172270	BSG	0.372277	1.29439	5.09127e-06
ENSG00000182809	CRIP2	0.372277	1.29439	0.00193365
ENSG00000105404	RABAC1	0.373858	1.29581	0.0195353
ENSG00000072195	SPEG	0.375309	1.29712	0.00510929
ENSG00000007080	CCDC124	0.376535	1.29822	0.0305627
ENSG00000179431	FJX1	0.376838	1.29849	0.000635934
ENSG00000149823	VPS51	0.379529	1.30092	0.00948623
ENSG00000161011	SQSTM1	0.381152	1.30238	0.026959
ENSG00000180900	SCRIB	0.382077	1.30322	0.000680272
ENSG00000099804	CDC34	0.382165	1.3033	0.00714832
ENSG00000126432	PRDX5	0.382384	1.30349	0.000356877
ENSG00000173113	TRMT112	0.382617	1.3037	0.049891
ENSG00000148384	INPP5E	0.383432	1.30444	0.0273254
ENSG00000007520	TSR3	0.384946	1.30581	0.0481082
ENSG00000005206	SPPL2B	0.385779	1.30656	0.00792457
ENSG00000099625	CBARP	0.386902	1.30758	0.00909442
ENSG00000167965	MLST8	0.387939	1.30852	0.0476696
ENSG00000130283	GDF1	0.389153	1.30962	0.0262431
ENSG00000171298	GAA	0.389338	1.30979	0.0268419
ENSG00000185386	MAPK11	0.389979	1.31037	0.0433582
ENSG00000011243	AKAP8L	0.391318	1.31159	0.000863218
ENSG00000261236	BOP1	0.391906	1.31213	0.039928
ENSG00000141959	PFKL	0.392513	1.31268	0.00238594
ENSG00000196576	PLXNB2	0.394566	1.31455	5.0876e-05
ENSG00000003249	DBNDD1	0.394888	1.31484	0.0460642
ENSG00000204525	HLA-C	0.395104	1.31504	0.000356877
ENSG00000169682	SPNS1	0.395195	1.31512	0.0471792
ENSG00000179271	GADD45GIP1	0.395716	1.3156	0.0481082
ENSG00000167468	GPX4	0.396469	1.31628	0.00063569
ENSG00000197530	MIB2	0.39665	1.31645	0.00346294
ENSG00000228474	OST4	0.396711	1.3165	0.0434197
ENSG00000187479	C11orf96	0.397594	1.31731	0.0172606
ENSG00000120820	GLT8D2	0.399217	1.31879	0.0245429
ENSG00000107281	NPDC1	0.399281	1.31885	1.49327e-05
ENSG00000074855	ANO8	0.399863	1.31938	7.13125e-05
ENSG00000130175	PRKCSH	0.400219	1.31971	0.00191056
ENSG00000074410	CA12	0.40032	1.3198	0.0222517
ENSG00000120885	CLU	0.402638	1.32192	2.94233e-05
ENSG00000124006	OBSL1	0.406101	1.3251	0.000338548
ENSG00000204227	RING1	0.406419	1.32539	0.00212276
ENSG00000129990	SYT5	0.406941	1.32587	0.000366383
ENSG00000169718	DUS1L	0.407774	1.32664	0.0420513
ENSG00000225968	ELFN1	0.409254	1.328	0.0256714
ENSG00000007516	BAIAP3	0.411487	1.33006	0.000404061
ENSG00000131188	PRR7	0.41341	1.33183	0.0110697
ENSG00000158106	RHPN1	0.414069	1.33244	0.00974768
ENSG00000102882	MAPK3	0.415971	1.3342	0.00779351
ENSG00000142409	ZNF787	0.417372	1.33549	0.0159721
ENSG00000182087	TMEM259	0.417759	1.33585	5.84929e-06
ENSG00000185189	NRBP2	0.418623	1.33665	0.000132981
ENSG00000130725	UBE2M	0.418754	1.33677	0.00154603
ENSG00000099795	NDUFB7	0.418869	1.33688	0.00948623
ENSG00000100979	PLTP	0.422541	1.34029	0.0434125
ENSG00000109736	MFSD10	0.42424	1.34187	0.012619
ENSG00000102109	PCSK1N	0.424435	1.34205	3.30479e-05
ENSG00000204347	BTBD17	0.426988	1.34442	0.00647441
ENSG00000181790	ADGRB1	0.427946	1.34532	0.00198744
ENSG00000078808	SDF4	0.428757	1.34607	0.00193365
ENSG00000103202	NME4	0.429058	1.34635	0.0182338
ENSG00000124155	PIGT	0.429324	1.3466	0.026959
ENSG00000255823	MTRNR2L8	0.429562	1.34682	5.53116e-05
ENSG00000167614	TTYH1	0.434018	1.35099	2.22574e-07
ENSG00000125901	MRPS26	0.43638	1.3532	0.0127839
ENSG00000101246	ARFRP1	0.43701	1.3538	0.0405855
ENSG00000173581	CCDC106	0.439749	1.35637	0.0499083
ENSG00000176101	SSNA1	0.440804	1.35736	0.0251959
ENSG00000233276	GPX1	0.445112	1.36142	9.06524e-05
ENSG00000104979	C19orf53	0.447346	1.36353	0.0214454
ENSG00000110492	MDK	0.447436	1.36361	0.000200101
ENSG00000143537	ADAM15	0.448763	1.36487	0.0233582
ENSG00000206503	HLA-A	0.448924	1.36502	0.0353856
ENSG00000104897	SF3A2	0.451719	1.36767	0.00252808
ENSG00000175756	AURKAIP1	0.453435	1.3693	0.010492
ENSG00000076928	ARHGEF1	0.45466	1.37046	0.0182719
ENSG00000135404	CD63	0.455595	1.37135	0.000366383
ENSG00000182154	MRPL41	0.455897	1.37164	0.0290647
ENSG00000128564	VGF	0.456016	1.37175	8.79683e-08
ENSG00000149257	SERPINH1	0.459076	1.37466	0.00974768
ENSG00000127419	TMEM175	0.461749	1.37721	0.00883817
ENSG00000188573	FBLL1	0.461774	1.37723	0.00252808
ENSG00000172247	C1QTNF4	0.461939	1.37739	0.0201783
ENSG00000125652	ALKBH7	0.46798	1.38317	0.010752
ENSG00000162729	IGSF8	0.467985	1.38318	0.00137117
ENSG00000101439	CST3	0.469999	1.38511	0.0229744
ENSG00000185559	DLK1	0.472005	1.38704	5.44275e-05
ENSG00000198276	UCKL1	0.472279	1.3873	0.0102059
ENSG00000130522	JUND	0.473936	1.38889	3.64533e-06
ENSG00000177595	PIDD1	0.477038	1.39188	0.0182961
ENSG00000177666	PNPLA2	0.487542	1.40205	0.0142036
ENSG00000129757	CDKN1C	0.489068	1.40354	0.0210854
ENSG00000115457	IGFBP2	0.490621	1.40505	1.71179e-05
ENSG00000243449	C4orf48	0.491855	1.40625	0.00747075
ENSG00000105655	ISYNA1	0.492736	1.40711	0.00023415
ENSG00000116649	SRM	0.493584	1.40794	0.0191759
ENSG00000255633	-	0.495844	1.41015	4.1872e-09
ENSG00000148334	PTGES2	0.502308	1.41648	0.0147422
ENSG00000196923	PDLIM7	0.514414	1.42841	0.00582417
ENSG00000174307	PHLDA3	0.516304	1.43029	0.0130597
ENSG00000124762	CDKN1A	0.522278	1.43622	1.13324e-07
ENSG00000218891	ZNF579	0.534502	1.44844	0.003103
ENSG00000188290	HES4	0.543046	1.45705	9.0999e-05
ENSG00000125520	SLC2A4RG	0.559173	1.47342	0.00593639
ENSG00000175550	DRAP1	0.571502	1.48607	0.00238791
ENSG00000104980	TIMM44	0.588916	1.50412	0.00237283
ENSG00000148826	NKX6-2	0.613312	1.52977	0.000574622

## Sheet: UPreg genes
GO Biological Processes
GO accession number~GO term	Gene count	Ensembl gene ID	p-value	Fold Enrichment
GO:0006614~SRP-dependent cotranslational protein targeting to membrane	11	ENSG00000149806, ENSG00000198242, ENSG00000170889, ENSG00000138326, ENSG00000105193, ENSG00000156482, ENSG00000063177, ENSG00000105372, ENSG00000115268, ENSG00000167526, ENSG00000142534	2.5052e-07	9.40202
GO:0019083~viral transcription	11	ENSG00000149806, ENSG00000198242, ENSG00000170889, ENSG00000138326, ENSG00000105193, ENSG00000156482, ENSG00000063177, ENSG00000105372, ENSG00000115268, ENSG00000167526, ENSG00000142534	1.29249e-06	7.89098
GO:0000184~nuclear-transcribed mRNA catabolic process, nonsense-mediated decay	11	ENSG00000149806, ENSG00000198242, ENSG00000170889, ENSG00000138326, ENSG00000105193, ENSG00000156482, ENSG00000063177, ENSG00000105372, ENSG00000115268, ENSG00000167526, ENSG00000142534	2.25399e-06	7.4268
GO:0006413~translational initiation	11	ENSG00000149806, ENSG00000198242, ENSG00000170889, ENSG00000138326, ENSG00000105193, ENSG00000156482, ENSG00000063177, ENSG00000105372, ENSG00000115268, ENSG00000167526, ENSG00000142534	8.00862e-06	6.45102
GO:0006412~translation	13	ENSG00000198242, ENSG00000138326, ENSG00000115268, ENSG00000149806, ENSG00000170889, ENSG00000169100, ENSG00000105193, ENSG00000156482, ENSG00000182154, ENSG00000063177, ENSG00000105372, ENSG00000167526, ENSG00000142534	7.6279e-05	4.12837
GO:0006364~rRNA processing	11	ENSG00000149806, ENSG00000198242, ENSG00000170889, ENSG00000138326, ENSG00000105193, ENSG00000156482, ENSG00000063177, ENSG00000105372, ENSG00000115268, ENSG00000167526, ENSG00000142534	0.000343778	4.12986
GO:0042274~ribosomal small subunit biogenesis	4	ENSG00000138326, ENSG00000105193, ENSG00000105372, ENSG00000115268	0.000931317	20.0861
GO:0006491~N-glycan processing	4	ENSG00000161013, ENSG00000130175, ENSG00000196547, ENSG00000177239	0.00182796	16.0689
GO:0030203~glycosaminoglycan metabolic process	4	ENSG00000176022, ENSG00000188157, ENSG00000063660, ENSG00000132692	0.005399	11.082
GO:0007017~microtubule-based process	4	ENSG00000137285, ENSG00000104833, ENSG00000188229, ENSG00000137267	0.00990271	8.92717
GO:0000302~response to reactive oxygen species	4	ENSG00000054356, ENSG00000126432, ENSG00000084207, ENSG00000233276	0.012337	8.24046
GO:0008380~RNA splicing	7	ENSG00000126461, ENSG00000179950, ENSG00000104852, ENSG00000104897, ENSG00000125743, ENSG00000011243, ENSG00000197976	0.0173831	3.38802
GO:0051591~response to cAMP	4	ENSG00000172270, ENSG00000128564, ENSG00000130522, ENSG00000054356	0.0192428	6.98648
GO:0006397~mRNA processing	7	ENSG00000126461, ENSG00000179950, ENSG00000104852, ENSG00000104897, ENSG00000011243, ENSG00000197976, ENSG00000175756	0.0241946	3.14196
GO:0006915~apoptotic process	14	ENSG00000179950, ENSG00000076604, ENSG00000109736, ENSG00000105701, ENSG00000130758, ENSG00000177595, ENSG00000171222, ENSG00000161011, ENSG00000143537, ENSG00000101439, ENSG00000169100, ENSG00000182154, ENSG00000126432, ENSG00000102882	0.024551	1.98381
GO:0042326~negative regulation of phosphorylation	3	ENSG00000129757, ENSG00000101144, ENSG00000124762	0.0250582	12.0517
GO:0032355~response to estradiol	5	ENSG00000101439, ENSG00000102996, ENSG00000115457, ENSG00000084207, ENSG00000101144	0.0265109	4.41453
GO:0030182~neuron differentiation	5	ENSG00000174672, ENSG00000135916, ENSG00000160469, ENSG00000124155, ENSG00000127445	0.0304108	4.22866
GO:0002486~antigen processing and presentation of endogenous peptide antigen via MHC class I via ER pathway, TAP-independent	2	ENSG00000204525, ENSG00000206503	0.0367043	53.563
GO:0006977~DNA damage response, signal transduction by p53 class mediator resulting in cell cycle arrest	4	ENSG00000090097, ENSG00000177595, ENSG00000126457, ENSG00000124762	0.0415669	5.18352
GO:0006974~cellular response to DNA damage stimulus	7	ENSG00000177595, ENSG00000167770, ENSG00000135090, ENSG00000160469, ENSG00000102882, ENSG00000124762, ENSG00000125652	0.0451796	2.7039
GO:0060393~regulation of pathway-restricted SMAD protein phosphorylation	2	ENSG00000101144, ENSG00000127445	0.0486386	40.1722
GO:0007010~cytoskeleton organization	6	ENSG00000137285, ENSG00000104833, ENSG00000188157, ENSG00000188229, ENSG00000124006, ENSG00000137267	0.0501426	2.9942
GO:0098609~cell-cell adhesion	8	ENSG00000172270, ENSG00000179950, ENSG00000149925, ENSG00000198242, ENSG00000168003, ENSG00000178209, ENSG00000075618, ENSG00000184897	0.0521517	2.37179
GO:0098869~cellular oxidant detoxification	4	ENSG00000167468, ENSG00000126432, ENSG00000084207, ENSG00000233276	0.0560525	4.59111
GO:0000462~maturation of SSU-rRNA from tricistronic rRNA transcript (SSU-rRNA, 5.8S rRNA, LSU-rRNA)	3	ENSG00000138326, ENSG00000105193, ENSG00000105372	0.0594146	7.5323
GO:2001046~positive regulation of integrin-mediated signaling pathway	2	ENSG00000196924, ENSG00000135404	0.0604258	32.1378
GO:0030154~cell differentiation	11	ENSG00000104853, ENSG00000161011, ENSG00000160360, ENSG00000125534, ENSG00000188290, ENSG00000186895, ENSG00000110492, ENSG00000103257, ENSG00000105254, ENSG00000185559, ENSG00000196923	0.0623566	1.91296
GO:0050808~synapse organization	3	ENSG00000188157, ENSG00000225968, ENSG00000127445	0.0627462	7.30405
GO:0007399~nervous system development	8	ENSG00000162729, ENSG00000079462, ENSG00000160360, ENSG00000188290, ENSG00000075043, ENSG00000110492, ENSG00000103257, ENSG00000105254	0.0664348	2.23957
GO:0022617~extracellular matrix disassembly	4	ENSG00000172270, ENSG00000143537, ENSG00000102996, ENSG00000132692	0.0682818	4.22866
GO:0006869~lipid transport	4	ENSG00000100979, ENSG00000169682, ENSG00000103202, ENSG00000149823	0.0682818	4.22866
GO:0043407~negative regulation of MAP kinase activity	3	ENSG00000084207, ENSG00000101144, ENSG00000108465	0.0731041	6.69537
GO:0016032~viral process	8	ENSG00000204525, ENSG00000101182, ENSG00000206503, ENSG00000105701, ENSG00000125826, ENSG00000179271, ENSG00000026025, ENSG00000102882	0.0794614	2.14969
GO:0030388~fructose 1,6-bisphosphate metabolic process	2	ENSG00000149925, ENSG00000141959	0.0835659	22.9556
GO:0006821~chloride transport	3	ENSG00000074855, ENSG00000136295, ENSG00000167614	0.0876892	6.02584
GO:0009636~response to toxic substance	4	ENSG00000101439, ENSG00000084207, ENSG00000102882, ENSG00000124762	0.0886636	3.78092
GO:0070125~mitochondrial translational elongation	4	ENSG00000125901, ENSG00000182154, ENSG00000179271, ENSG00000175756	0.0886636	3.78092
GO:0000086~G2/M transition of mitotic cell cycle	5	ENSG00000174672, ENSG00000176101, ENSG00000104833, ENSG00000188229, ENSG00000124762	0.0907227	2.93228
GO:0070126~mitochondrial translational termination	4	ENSG00000125901, ENSG00000182154, ENSG00000179271, ENSG00000175756	0.0910702	3.73695
GO:0032872~regulation of stress-activated MAPK cascade	2	ENSG00000084207, ENSG00000102882	0.0949224	20.0861
GO:0045839~negative regulation of mitotic nuclear division	2	ENSG00000101144, ENSG00000175756	0.0949224	20.0861
GO:0006024~glycosaminoglycan biosynthetic process	3	ENSG00000176022, ENSG00000188157, ENSG00000063660	0.0952801	5.73889
GO:0043525~positive regulation of neuron apoptotic process	3	ENSG00000099804, ENSG00000130725, ENSG00000127445	0.099144	5.60543
GO Cellular Components
GO accession number~GO term	Gene count	Ensembl gene ID	p-value	Fold Enrichment
GO:0031012~extracellular matrix	17	ENSG00000174721, ENSG00000178209, ENSG00000182809, ENSG00000026025, ENSG00000196924, ENSG00000142156, ENSG00000169100, ENSG00000188157, ENSG00000105193, ENSG00000156482, ENSG00000102996, ENSG00000188229, ENSG00000090006, ENSG00000105372, ENSG00000101144, ENSG00000142303, ENSG00000142534	1.06104e-06	4.57052
GO:0070062~extracellular exosome	63	ENSG00000172270, ENSG00000078808, ENSG00000135404, ENSG00000167283, ENSG00000084207, ENSG00000137267, ENSG00000079462, ENSG00000170889, ENSG00000101439, ENSG00000136295, ENSG00000105193, ENSG00000188229, ENSG00000129925, ENSG00000149257, ENSG00000090006, ENSG00000103257, ENSG00000233276, ENSG00000102882, ENSG00000128159, ENSG00000087086, ENSG00000132589, ENSG00000066230, ENSG00000101182, ENSG0000…	3.29813e-06	1.78356
GO:0022627~cytosolic small ribosomal subunit	7	ENSG00000149806, ENSG00000170889, ENSG00000138326, ENSG00000105193, ENSG00000105372, ENSG00000115268, ENSG00000142534	2.84041e-05	11.6055
GO:0005840~ribosome	11	ENSG00000149806, ENSG00000198242, ENSG00000170889, ENSG00000138326, ENSG00000105193, ENSG00000156482, ENSG00000063177, ENSG00000105372, ENSG00000115268, ENSG00000167526, ENSG00000142534	4.67648e-05	5.27343
GO:0005925~focal adhesion	16	ENSG00000172270, ENSG00000132589, ENSG00000130402, ENSG00000178209, ENSG00000110651, ENSG00000026025, ENSG00000115268, ENSG00000196923, ENSG00000196924, ENSG00000170889, ENSG00000105193, ENSG00000156482, ENSG00000063177, ENSG00000105372, ENSG00000102882, ENSG00000142534	0.000127487	3.2565
GO:0016020~membrane	47	ENSG00000162729, ENSG00000172270, ENSG00000105696, ENSG00000078808, ENSG00000114923, ENSG00000177666, ENSG00000005206, ENSG00000183092, ENSG00000079462, ENSG00000170889, ENSG00000129968, ENSG00000105193, ENSG00000156482, ENSG00000063177, ENSG00000105372, ENSG00000103257, ENSG00000167526, ENSG00000107331, ENSG00000124155, ENSG00000128159, ENSG00000087086, ENSG00000108465, ENSG00000176022, ENSG0000…	0.000300404	1.70013
GO:0015935~small ribosomal subunit	5	ENSG00000149806, ENSG00000170889, ENSG00000138326, ENSG00000105193, ENSG00000115268	0.000334023	14.7372
GO:0005829~cytosol	60	ENSG00000090097, ENSG00000197530, ENSG00000116649, ENSG00000159335, ENSG00000162191, ENSG00000084207, ENSG00000079462, ENSG00000170889, ENSG00000105193, ENSG00000188229, ENSG00000126457, ENSG00000103257, ENSG00000167526, ENSG00000233276, ENSG00000102882, ENSG00000128159, ENSG00000087086, ENSG00000167965, ENSG00000101182, ENSG00000141959, ENSG00000130725, ENSG00000138326, ENSG00000176248, ENSG0000…	0.00234601	1.44038
GO:0005765~lysosomal membrane	11	ENSG00000142156, ENSG00000129353, ENSG00000135404, ENSG00000065000, ENSG00000127419, ENSG00000135916, ENSG00000169682, ENSG00000171298, ENSG00000129925, ENSG00000005206, ENSG00000107331	0.00244128	3.19485
GO:0005743~mitochondrial inner membrane	13	ENSG00000167283, ENSG00000169682, ENSG00000099795, ENSG00000175756, ENSG00000115286, ENSG00000168653, ENSG00000125901, ENSG00000169100, ENSG00000182154, ENSG00000103202, ENSG00000179091, ENSG00000072778, ENSG00000104980	0.00979568	2.34592
GO:0005874~microtubule	10	ENSG00000137285, ENSG00000182979, ENSG00000104833, ENSG00000188229, ENSG00000167702, ENSG00000137267, ENSG00000105254, ENSG00000128159, ENSG00000108465, ENSG00000076826	0.0167369	2.55887
GO:0005913~cell-cell adherens junction	10	ENSG00000172270, ENSG00000196924, ENSG00000132589, ENSG00000179950, ENSG00000149925, ENSG00000198242, ENSG00000168003, ENSG00000178209, ENSG00000075618, ENSG00000184897	0.020775	2.4638
GO:0005686~U2 snRNP	3	ENSG00000169976, ENSG00000104897, ENSG00000125743	0.0255332	11.9371
GO:0005737~cytoplasm	79	ENSG00000178498, ENSG00000078808, ENSG00000111678, ENSG00000197530, ENSG00000185909, ENSG00000130758, ENSG00000269028, ENSG00000138834, ENSG00000162191, ENSG00000084207, ENSG00000003249, ENSG00000197976, ENSG00000137267, ENSG00000196923, ENSG00000149091, ENSG00000183092, ENSG00000079462, ENSG00000170889, ENSG00000159692, ENSG00000255823, ENSG00000007080, ENSG00000126457, ENSG00000103257, ENSG0000…	0.0380872	1.20392
GO:0071011~precatalytic spliceosome	3	ENSG00000169976, ENSG00000104852, ENSG00000125743	0.0387091	9.54969
GO:0016607~nuclear speck	7	ENSG00000204227, ENSG00000104852, ENSG00000141582, ENSG00000104897, ENSG00000011243, ENSG00000197976, ENSG00000127445	0.0410097	2.77147
GO:0071556~integral component of lumenal side of endoplasmic reticulum membrane	3	ENSG00000204525, ENSG00000206503, ENSG00000005206	0.0507175	8.2325
GO:0022625~cytosolic large ribosomal subunit	4	ENSG00000198242, ENSG00000156482, ENSG00000063177, ENSG00000167526	0.0535396	4.68122
GO:0005654~nucleoplasm	45	ENSG00000182979, ENSG00000099804, ENSG00000173581, ENSG00000197976, ENSG00000005206, ENSG00000149091, ENSG00000170889, ENSG00000159692, ENSG00000125901, ENSG00000105193, ENSG00000125743, ENSG00000187954, ENSG00000126457, ENSG00000105372, ENSG00000169727, ENSG00000102882, ENSG00000105254, ENSG00000125520, ENSG00000167965, ENSG00000127445, ENSG00000179950, ENSG00000101182, ENSG00000104852, ENSG0000…	0.0573744	1.28633
GO:0005797~Golgi medial cisterna	2	ENSG00000176022, ENSG00000206503	0.0610156	31.8323
GO:0000139~Golgi membrane	13	ENSG00000176022, ENSG00000172270, ENSG00000105696, ENSG00000065000, ENSG00000197586, ENSG00000138834, ENSG00000005206, ENSG00000196547, ENSG00000204525, ENSG00000206503, ENSG00000160360, ENSG00000148334, ENSG00000161013	0.0701458	1.75051
GO:0031982~vesicle	5	ENSG00000132589, ENSG00000101439, ENSG00000169682, ENSG00000110651, ENSG00000084207	0.0771061	3.10862
GO:0010008~endosome membrane	6	ENSG00000117410, ENSG00000135404, ENSG00000065000, ENSG00000127419, ENSG00000005206, ENSG00000107331	0.0831412	2.581
GO:0008274~gamma-tubulin ring complex	2	ENSG00000152082, ENSG00000128159	0.0843709	22.7374
GO:0005813~centrosome	10	ENSG00000171703, ENSG00000174672, ENSG00000176101, ENSG00000152082, ENSG00000124006, ENSG00000160469, ENSG00000005206, ENSG00000128159, ENSG00000108465, ENSG00000076826	0.088618	1.86809
GO:0043202~lysosomal lumen	4	ENSG00000188157, ENSG00000171298, ENSG00000063660, ENSG00000132692	0.0907418	3.74498
GO:0030529~intracellular ribonucleoprotein complex	5	ENSG00000179950, ENSG00000090097, ENSG00000130402, ENSG00000170889, ENSG00000182154	0.091451	2.92576
GO:0048471~perinuclear region of cytoplasm	13	ENSG00000132589, ENSG00000076604, ENSG00000130402, ENSG00000174672, ENSG00000129990, ENSG00000135916, ENSG00000196924, ENSG00000101439, ENSG00000148334, ENSG00000187954, ENSG00000124006, ENSG00000126432, ENSG00000124762	0.0915424	1.66594
GO:0044754~autolysosome	2	ENSG00000161011, ENSG00000087086	0.0958307	19.8952
GO Molecular Function
GO accession number~GO term	Gene count	Ensembl gene ID	p-value	Fold Enrichment
GO:0044822~poly(A) RNA binding	35	ENSG00000103495, ENSG00000198242, ENSG00000090097, ENSG00000112787, ENSG00000197976, ENSG00000170889, ENSG00000125901, ENSG00000105193, ENSG00000156482, ENSG00000146540, ENSG00000007080, ENSG00000125743, ENSG00000183496, ENSG00000126457, ENSG00000149257, ENSG00000105372, ENSG00000167526, ENSG00000218891, ENSG00000179950, ENSG00000130402, ENSG00000104852, ENSG00000104897, ENSG00000138326, ENSG0000…	2.90927e-06	2.40058
GO:0003735~structural constituent of ribosome	13	ENSG00000198242, ENSG00000138326, ENSG00000115268, ENSG00000149806, ENSG00000170889, ENSG00000169100, ENSG00000105193, ENSG00000156482, ENSG00000182154, ENSG00000063177, ENSG00000105372, ENSG00000167526, ENSG00000142534	3.11527e-05	4.53453
GO:0016301~kinase activity	12	ENSG00000174672, ENSG00000166165, ENSG00000124006, ENSG00000129757, ENSG00000138834, ENSG00000011243, ENSG00000135090, ENSG00000130175, ENSG00000102882, ENSG00000124762, ENSG00000175756, ENSG00000149091	0.000297458	3.85572
GO:0005200~structural constituent of cytoskeleton	7	ENSG00000137285, ENSG00000104833, ENSG00000188157, ENSG00000188229, ENSG00000026025, ENSG00000137267, ENSG00000128159	0.00297459	4.92773
GO:0042802~identical protein binding	18	ENSG00000179950, ENSG00000076604, ENSG00000078808, ENSG00000101182, ENSG00000105404, ENSG00000105701, ENSG00000141959, ENSG00000176101, ENSG00000116649, ENSG00000175550, ENSG00000026025, ENSG00000171222, ENSG00000079462, ENSG00000149925, ENSG00000161011, ENSG00000101439, ENSG00000126457, ENSG00000087086	0.0167906	1.86094
GO:0004602~glutathione peroxidase activity	3	ENSG00000167468, ENSG00000084207, ENSG00000233276	0.0294206	11.0623
GO:0031625~ubiquitin protein ligase binding	9	ENSG00000076604, ENSG00000099804, ENSG00000161011, ENSG00000166165, ENSG00000130725, ENSG00000167770, ENSG00000176248, ENSG00000162191, ENSG00000124762	0.0323224	2.4283
GO:0098641~cadherin binding involved in cell-cell adhesion	9	ENSG00000172270, ENSG00000196924, ENSG00000179950, ENSG00000149925, ENSG00000198242, ENSG00000168003, ENSG00000178209, ENSG00000075618, ENSG00000184897	0.0340951	2.40318
GO:0017134~fibroblast growth factor binding	3	ENSG00000174721, ENSG00000063660, ENSG00000105372	0.0348576	10.1003
GO:0046977~TAP binding	2	ENSG00000204525, ENSG00000206503	0.0380727	51.6239
GO:0042605~peptide antigen binding	3	ENSG00000204525, ENSG00000206503, ENSG00000103257	0.0499573	8.29669
GO:0005515~protein binding	126	ENSG00000068400, ENSG00000197530, ENSG00000116649, ENSG00000138834, ENSG00000084207, ENSG00000183092, ENSG00000101439, ENSG00000169100, ENSG00000129968, ENSG00000105193, ENSG00000126457, ENSG00000142303, ENSG00000124155, ENSG00000102882, ENSG00000108465, ENSG00000167965, ENSG00000132589, ENSG00000179950, ENSG00000066230, ENSG00000104897, ENSG00000141959, ENSG00000130725, ENSG00000110651, ENSG0000…	0.056501	1.11063
GO:0070061~fructose binding	2	ENSG00000149925, ENSG00000141959	0.0626494	30.9743
GO:0008276~protein methyltransferase activity	2	ENSG00000126457, ENSG00000173113	0.0747023	25.8119
GO:0043130~ubiquitin binding	4	ENSG00000161011, ENSG00000125826, ENSG00000167770, ENSG00000162191	0.0791667	3.97107
GO:1990446~U1 snRNP binding	2	ENSG00000104852, ENSG00000125743	0.0866009	22.1245
GO:0044389~ubiquitin-like protein ligase binding	2	ENSG00000054356, ENSG00000108465	0.0866009	22.1245
GO:0008432~JUN kinase binding	2	ENSG00000138834, ENSG00000084207	0.0866009	22.1245
GO:0019843~rRNA binding	3	ENSG00000198242, ENSG00000170889, ENSG00000142534	0.0933776	5.80768
GO:0051011~microtubule minus-end binding	2	ENSG00000128159, ENSG00000076826	0.0983472	19.3589
KEGG Pathway
KEGG accession number/ term	Count	Genes	p-value	Fold Enrichment
hsa03010:Ribosome	11	ENSG00000149806, ENSG00000198242, ENSG00000170889, ENSG00000138326, ENSG00000105193, ENSG00000156482, ENSG00000063177, ENSG00000105372, ENSG00000115268, ENSG00000167526, ENSG00000142534	4.15517e-05	5.1999
hsa04145:Phagosome	7	ENSG00000204525, ENSG00000117410, ENSG00000137285, ENSG00000206503, ENSG00000104833, ENSG00000188229, ENSG00000137267	0.0278889	3.00019
hsa05130:Pathogenic Escherichia coli infection	4	ENSG00000137285, ENSG00000104833, ENSG00000188229, ENSG00000137267	0.0434481	5.04233
hsa00480:Glutathione metabolism	4	ENSG00000167468, ENSG00000116649, ENSG00000084207, ENSG00000233276	0.0434481	5.04233
hsa04540:Gap junction	5	ENSG00000137285, ENSG00000104833, ENSG00000188229, ENSG00000137267, ENSG00000102882	0.0463962	3.65282
hsa01100:Metabolic pathways	27	ENSG00000105655, ENSG00000116649, ENSG00000148384, ENSG00000167283, ENSG00000177666, ENSG00000196547, ENSG00000149091, ENSG00000117410, ENSG00000079462, ENSG00000007541, ENSG00000168653, ENSG00000167508, ENSG00000124155, ENSG00000072778, ENSG00000143774, ENSG00000176022, ENSG00000141959, ENSG00000171298, ENSG00000099795, ENSG00000177239, ENSG00000115286, ENSG00000149925, ENSG00000166165, ENSG0000…	0.046665	1.42397
hsa00190:Oxidative phosphorylation	6	ENSG00000117410, ENSG00000115286, ENSG00000168653, ENSG00000167283, ENSG00000099795, ENSG00000179091	0.0539967	2.90029
UP_TISSUE
Term	Count	Genes	p-value	Fold Enrichment
Brain	132	ENSG00000068400, ENSG00000197530, ENSG00000138834, ENSG00000132692, ENSG00000084207, ENSG00000183092, ENSG00000101439, ENSG00000169100, ENSG00000129968, ENSG00000105193, ENSG00000183496, ENSG00000142303, ENSG00000185559, ENSG00000108465, ENSG00000179950, ENSG00000141959, ENSG00000067840, ENSG00000138326, ENSG00000110651, ENSG00000130283, ENSG00000007516, ENSG00000174307, ENSG00000172247, ENSG0000…	3.09494e-05	1.30897
Lung	56	ENSG00000090097, ENSG00000135404, ENSG00000111678, ENSG00000116649, ENSG00000167283, ENSG00000149091, ENSG00000079462, ENSG00000007520, ENSG00000159692, ENSG00000169100, ENSG00000007080, ENSG00000146540, ENSG00000188229, ENSG00000126457, ENSG00000167526, ENSG00000072778, ENSG00000160972, ENSG00000126461, ENSG00000179950, ENSG00000101182, ENSG00000104852, ENSG00000104897, ENSG00000141959, ENSG0000…	0.00021186	1.62176
Eye	29	ENSG00000172270, ENSG00000174672, ENSG00000177666, ENSG00000003249, ENSG00000005206, ENSG00000137267, ENSG00000167468, ENSG00000169100, ENSG00000152082, ENSG00000105372, ENSG00000107331, ENSG00000102882, ENSG00000126461, ENSG00000129353, ENSG00000130402, ENSG00000130821, ENSG00000074410, ENSG00000075043, ENSG00000204525, ENSG00000169976, ENSG00000204227, ENSG00000149925, ENSG00000059122, ENSG0000…	0.0003238	2.07901
Fetal brain cortex	12	ENSG00000137285, ENSG00000079462, ENSG00000142156, ENSG00000149925, ENSG00000068400, ENSG00000166165, ENSG00000159335, ENSG00000026025, ENSG00000162191, ENSG00000075618, ENSG00000084207, ENSG00000137267	0.000505263	3.62525
Kidney	32	ENSG00000162729, ENSG00000114923, ENSG00000167283, ENSG00000105419, ENSG00000159335, ENSG00000196923, ENSG00000117410, ENSG00000137285, ENSG00000168653, ENSG00000143537, ENSG00000105193, ENSG00000233276, ENSG00000128159, ENSG00000087086, ENSG00000108465, ENSG00000130821, ENSG00000065000, ENSG00000104853, ENSG00000105404, ENSG00000141959, ENSG00000074410, ENSG00000138326, ENSG00000188290, ENSG0000…	0.0050633	1.66763
Muscle	20	ENSG00000126461, ENSG00000179950, ENSG00000135404, ENSG00000065000, ENSG00000068400, ENSG00000141959, ENSG00000173581, ENSG00000175550, ENSG00000138326, ENSG00000141002, ENSG00000117410, ENSG00000137285, ENSG00000170889, ENSG00000182087, ENSG00000129968, ENSG00000188229, ENSG00000179271, ENSG00000075618, ENSG00000149823, ENSG00000123144	0.0164404	1.78951
Cajal-Retzius cell	8	ENSG00000137285, ENSG00000149925, ENSG00000101182, ENSG00000166165, ENSG00000026025, ENSG00000075618, ENSG00000084207, ENSG00000137267	0.0237233	2.82311
Hepatocyte	4	ENSG00000204525, ENSG00000149925, ENSG00000178209, ENSG00000103257	0.0293122	5.95419
Placenta	56	ENSG00000162191, ENSG00000197976, ENSG00000170889, ENSG00000101439, ENSG00000159692, ENSG00000182087, ENSG00000105193, ENSG00000103257, ENSG00000167526, ENSG00000124155, ENSG00000072778, ENSG00000233276, ENSG00000123144, ENSG00000108465, ENSG00000125520, ENSG00000087086, ENSG00000185559, ENSG00000167965, ENSG00000160972, ENSG00000128564, ENSG00000130402, ENSG00000104852, ENSG00000130725, ENSG0000…	0.0309898	1.28857
Skin	33	ENSG00000198242, ENSG00000132635, ENSG00000135404, ENSG00000116649, ENSG00000169682, ENSG00000171222, ENSG00000162191, ENSG00000131188, ENSG00000137267, ENSG00000167468, ENSG00000170889, ENSG00000125901, ENSG00000129968, ENSG00000188229, ENSG00000149257, ENSG00000124155, ENSG00000087086, ENSG00000167965, ENSG00000130725, ENSG00000179431, ENSG00000178209, ENSG00000135931, ENSG00000174307, ENSG0000…	0.0531967	1.37562
Cervix	12	ENSG00000204525, ENSG00000132589, ENSG00000149925, ENSG00000141959, ENSG00000176101, ENSG00000169100, ENSG00000129968, ENSG00000188229, ENSG00000026025, ENSG00000176248, ENSG00000167526, ENSG00000149823	0.0762794	1.77016
Epithelium	43	ENSG00000099625, ENSG00000172270, ENSG00000198242, ENSG00000182979, ENSG00000197530, ENSG00000114923, ENSG00000026025, ENSG00000138834, ENSG00000197976, ENSG00000149091, ENSG00000196923, ENSG00000183092, ENSG00000125826, ENSG00000156482, ENSG00000146540, ENSG00000063177, ENSG00000188229, ENSG00000103257, ENSG00000169727, ENSG00000107331, ENSG00000102882, ENSG00000128159, ENSG00000218891, ENSG0000…	0.0907035	1.25015

## Sheet: DOWNreg genes
GO Biological Processes
GO accession number~GO term	Gene count	Gene Symbols	p-value	Fold Enrichment
GO:0007584~response to nutrient	4	ENSG00000113161, ENSG00000183023, ENSG00000123983, ENSG00000118432	0.00321522	13.3482
GO:0043065~positive regulation of apoptotic process	6	ENSG00000196914, ENSG00000178662, ENSG00000160145, ENSG00000253729, ENSG00000265972, ENSG00000118432	0.0068921	4.93882
GO:0007420~brain development	5	ENSG00000204217, ENSG00000070961, ENSG00000123983, ENSG00000253729, ENSG00000185008	0.00698952	6.49845
GO:0016310~phosphorylation	4	ENSG00000145725, ENSG00000120137, ENSG00000139163, ENSG00000078177	0.00745181	9.87765
GO:0001764~neuron migration	4	ENSG00000078674, ENSG00000187323, ENSG00000104290, ENSG00000077279	0.00851798	9.40728
GO:1901660~calcium ion export	2	ENSG00000070961, ENSG00000183023	0.011923	164.627
GO:0006468~protein phosphorylation	6	ENSG00000115760, ENSG00000136021, ENSG00000197045, ENSG00000163788, ENSG00000160145, ENSG00000078142	0.0353021	3.24923
GO:0042127~regulation of cell proliferation	4	ENSG00000204217, ENSG00000115760, ENSG00000072274, ENSG00000265972	0.037708	5.33927
GO:0008286~insulin receptor signaling pathway	3	ENSG00000149639, ENSG00000117461, ENSG00000146247	0.0387802	9.49774
GO:0021537~telencephalon development	2	ENSG00000110436, ENSG00000183023	0.0657377	29.0519
GO:0071539~protein localization to centrosome	2	ENSG00000078674, ENSG00000175455	0.0694692	27.4379
GO:0002028~regulation of sodium ion transport	2	ENSG00000183023, ENSG00000185942	0.0805758	23.5182
GO:0070588~calcium ion transmembrane transport	3	ENSG00000070961, ENSG00000183023, ENSG00000170456	0.0817938	6.22541
GO:0032465~regulation of cytokinesis	2	ENSG00000115760, ENSG00000078142	0.0842489	22.4492
GO:0051966~regulation of synaptic transmission, glutamatergic	2	ENSG00000160145, ENSG00000118432	0.0879075	21.4731
GO Cellular Components
GO accession number~GO term	Gene count	Ensembl gene ID	p-value	Fold Enrichment
GO:0030424~axon	6	ENSG00000151835, ENSG00000187323, ENSG00000104290, ENSG00000151914, ENSG00000116106, ENSG00000118432	0.00208847	6.56721
GO:0043231~intracellular membrane-bounded organelle	8	ENSG00000070961, ENSG00000119844, ENSG00000085365, ENSG00000072274, ENSG00000125107, ENSG00000154305, ENSG00000118432, ENSG00000155304	0.00744765	3.48368
GO:0005875~microtubule associated complex	3	ENSG00000153201, ENSG00000078018, ENSG00000077279	0.00839002	21.44
GO:0005778~peroxisomal membrane	3	ENSG00000113161, ENSG00000123983, ENSG00000125107	0.0203146	13.4993
GO:0009986~cell surface	7	ENSG00000204217, ENSG00000164199, ENSG00000110436, ENSG00000104290, ENSG00000072274, ENSG00000116106, ENSG00000185008	0.0227038	3.1382
GO:0016020~membrane	16	ENSG00000153201, ENSG00000070961, ENSG00000110436, ENSG00000253729, ENSG00000072274, ENSG00000154305, ENSG00000078142, ENSG00000170456, ENSG00000196914, ENSG00000115760, ENSG00000164199, ENSG00000078674, ENSG00000139163, ENSG00000183023, ENSG00000123983, ENSG00000125107	0.0294249	1.76718
GO:0014069~postsynaptic density	4	ENSG00000204217, ENSG00000160145, ENSG00000101752, ENSG00000116106	0.0389497	5.28232
GO:0005942~phosphatidylinositol 3-kinase complex	2	ENSG00000117461, ENSG00000078142	0.055391	34.7124
GO:0030673~axolemma	2	ENSG00000110436, ENSG00000185008	0.0630528	30.3733
GO:0031410~cytoplasmic vesicle	4	ENSG00000168772, ENSG00000151914, ENSG00000072274, ENSG00000101752	0.0705082	4.13594
GO:0030018~Z disc	3	ENSG00000151914, ENSG00000183023, ENSG00000144285	0.0831242	6.17763
GO:0005813~centrosome	5	ENSG00000143702, ENSG00000078674, ENSG00000101752, ENSG00000175455, ENSG00000181315	0.0949846	2.85196
GO Molecular Function
GO accession number~GO term	Gene count	Ensembl gene ID	p-value	Fold Enrichment
GO:0005524~ATP binding	17	ENSG00000177200, ENSG00000070961, ENSG00000253729, ENSG00000116106, ENSG00000078177, ENSG00000078142, ENSG00000155304, ENSG00000204217, ENSG00000145725, ENSG00000120137, ENSG00000136021, ENSG00000139163, ENSG00000163788, ENSG00000123983, ENSG00000160145, ENSG00000101596, ENSG00000146414	0.000275292	2.74226
GO:0016874~ligase activity	7	ENSG00000115760, ENSG00000153201, ENSG00000198919, ENSG00000123983, ENSG00000101752, ENSG00000146414, ENSG00000165338	0.000816787	6.25222
GO:0004842~ubiquitin-protein transferase activity	6	ENSG00000115760, ENSG00000198919, ENSG00000213160, ENSG00000101752, ENSG00000146414, ENSG00000165338	0.0110866	4.398
GO:0004672~protein kinase activity	6	ENSG00000136021, ENSG00000163788, ENSG00000160145, ENSG00000253729, ENSG00000116106, ENSG00000078142	0.0156645	4.03048
GO:0005516~calmodulin binding	4	ENSG00000070961, ENSG00000078018, ENSG00000183023, ENSG00000077279	0.0422542	5.10385
GO:0030165~PDZ domain binding	3	ENSG00000070961, ENSG00000168772, ENSG00000104290	0.0483046	8.41246
GO:0005515~protein binding	43	ENSG00000070961, ENSG00000171681, ENSG00000151458, ENSG00000077279, ENSG00000116106, ENSG00000154305, ENSG00000078142, ENSG00000089916, ENSG00000204217, ENSG00000196914, ENSG00000187231, ENSG00000164199, ENSG00000085365, ENSG00000198919, ENSG00000078674, ENSG00000139163, ENSG00000213160, ENSG00000101752, ENSG00000125107, ENSG00000146247, ENSG00000153201, ENSG00000078018, ENSG00000110436, ENSG0000…	0.0880376	1.18039
KEGG Pathway
KEGG accession number/ term	Count	Genes	p-value	Fold Enrichment
hsa04360:Axon guidance	4	ENSG00000196914, ENSG00000187323, ENSG00000116106, ENSG00000185008	0.0143768	7.47108
hsa04550:Signaling pathways regulating pluripotency of stem cells	4	ENSG00000204217, ENSG00000117461, ENSG00000080345, ENSG00000104290	0.0186355	6.77734
hsa04070:Phosphatidylinositol signaling system	3	ENSG00000145725, ENSG00000117461, ENSG00000078142	0.0597541	7.26144
UP_TISSUE
Term	Count	Genes	p-value	Fold Enrichment
Brain	57	ENSG00000177200, ENSG00000070961, ENSG00000151458, ENSG00000077279, ENSG00000118432, ENSG00000170456, ENSG00000144369, ENSG00000196914, ENSG00000119844, ENSG00000139163, ENSG00000144285, ENSG00000101752, ENSG00000101596, ENSG00000197045, ENSG00000078018, ENSG00000189180, ENSG00000204186, ENSG00000072274, ENSG00000265972, ENSG00000078177, ENSG00000157741, ENSG00000145725, ENSG00000143702, ENSG0000…	4.64528e-08	1.71802
Epithelium	26	ENSG00000177200, ENSG00000070961, ENSG00000171681, ENSG00000077279, ENSG00000144369, ENSG00000119844, ENSG00000149639, ENSG00000078674, ENSG00000123983, ENSG00000146247, ENSG00000101596, ENSG00000153201, ENSG00000163946, ENSG00000078018, ENSG00000105968, ENSG00000204186, ENSG00000253729, ENSG00000072274, ENSG00000078177, ENSG00000145725, ENSG00000143702, ENSG00000080345, ENSG00000151914, ENSG0000…	4.9875e-05	2.29755
Amygdala	7	ENSG00000144369, ENSG00000164199, ENSG00000119844, ENSG00000160145, ENSG00000101752, ENSG00000146247, ENSG00000165338	0.0351195	2.83235
Bladder	3	ENSG00000085365, ENSG00000197045, ENSG00000188994	0.0429636	8.99429
Embryo	5	ENSG00000149639, ENSG00000119844, ENSG00000171681, ENSG00000178662, ENSG00000089916	0.0499202	3.56507
Leiomyosarcoma	2	ENSG00000136021, ENSG00000125107	0.0578836	33.1789
Brain cortex	3	ENSG00000070961, ENSG00000078018, ENSG00000110436	0.0904958	5.87816

## Sheet: UPreg clusters
Annotation Cluster 1	Enrichment Score: 3.855037817538954
Category	Term	Count	Genes	p-value	Fold Enrichment
GOTERM_BP_DIRECT	GO:0006614~SRP-dependent cotranslational protein targeting to membrane	11	ENSG00000149806, ENSG00000198242, ENSG00000170889, ENSG00000138326, ENSG00000105193, ENSG00000156482, ENSG00000063177, ENSG00000105372, ENSG00000115268, ENSG00000167526, ENSG00000142534	2.5052e-07	9.40202
GOTERM_BP_DIRECT	GO:0019083~viral transcription	11	ENSG00000149806, ENSG00000198242, ENSG00000170889, ENSG00000138326, ENSG00000105193, ENSG00000156482, ENSG00000063177, ENSG00000105372, ENSG00000115268, ENSG00000167526, ENSG00000142534	1.29249e-06	7.89098
GOTERM_BP_DIRECT	GO:0000184~nuclear-transcribed mRNA catabolic process, nonsense-mediated decay	11	ENSG00000149806, ENSG00000198242, ENSG00000170889, ENSG00000138326, ENSG00000105193, ENSG00000156482, ENSG00000063177, ENSG00000105372, ENSG00000115268, ENSG00000167526, ENSG00000142534	2.25399e-06	7.4268
GOTERM_BP_DIRECT	GO:0006413~translational initiation	11	ENSG00000149806, ENSG00000198242, ENSG00000170889, ENSG00000138326, ENSG00000105193, ENSG00000156482, ENSG00000063177, ENSG00000105372, ENSG00000115268, ENSG00000167526, ENSG00000142534	8.00862e-06	6.45102
GOTERM_CC_DIRECT	GO:0022627~cytosolic small ribosomal subunit	7	ENSG00000149806, ENSG00000170889, ENSG00000138326, ENSG00000105193, ENSG00000105372, ENSG00000115268, ENSG00000142534	2.84041e-05	11.6055
GOTERM_MF_DIRECT	GO:0003735~structural constituent of ribosome	13	ENSG00000198242, ENSG00000138326, ENSG00000115268, ENSG00000149806, ENSG00000170889, ENSG00000169100, ENSG00000105193, ENSG00000156482, ENSG00000182154, ENSG00000063177, ENSG00000105372, ENSG00000167526, ENSG00000142534	3.11527e-05	4.53453
GOTERM_CC_DIRECT	GO:0005840~ribosome	11	ENSG00000149806, ENSG00000198242, ENSG00000170889, ENSG00000138326, ENSG00000105193, ENSG00000156482, ENSG00000063177, ENSG00000105372, ENSG00000115268, ENSG00000167526, ENSG00000142534	4.67648e-05	5.27343
GOTERM_BP_DIRECT	GO:0006412~translation	13	ENSG00000198242, ENSG00000138326, ENSG00000115268, ENSG00000149806, ENSG00000170889, ENSG00000169100, ENSG00000105193, ENSG00000156482, ENSG00000182154, ENSG00000063177, ENSG00000105372, ENSG00000167526, ENSG00000142534	7.6279e-05	4.12837
GOTERM_CC_DIRECT	GO:0015935~small ribosomal subunit	5	ENSG00000149806, ENSG00000170889, ENSG00000138326, ENSG00000105193, ENSG00000115268	0.000334023	14.7372
GOTERM_BP_DIRECT	GO:0006364~rRNA processing	11	ENSG00000149806, ENSG00000198242, ENSG00000170889, ENSG00000138326, ENSG00000105193, ENSG00000156482, ENSG00000063177, ENSG00000105372, ENSG00000115268, ENSG00000167526, ENSG00000142534	0.000343778	4.12986
GOTERM_BP_DIRECT	GO:0042274~ribosomal small subunit biogenesis	4	ENSG00000138326, ENSG00000105193, ENSG00000105372, ENSG00000115268	0.000931317	20.0861
GOTERM_CC_DIRECT	GO:0022625~cytosolic large ribosomal subunit	4	ENSG00000198242, ENSG00000156482, ENSG00000063177, ENSG00000167526	0.0535396	4.68122
GOTERM_BP_DIRECT	GO:0000462~maturation of SSU-rRNA from tricistronic rRNA transcript (SSU-rRNA, 5.8S rRNA, LSU-rRNA)	3	ENSG00000138326, ENSG00000105193, ENSG00000105372	0.0594146	7.5323
GOTERM_MF_DIRECT	GO:0003723~RNA binding	11	ENSG00000149806, ENSG00000126461, ENSG00000090097, ENSG00000104852, ENSG00000105193, ENSG00000156482, ENSG00000063177, ENSG00000171222, ENSG00000115268, ENSG00000130175, ENSG00000167526	0.170519	1.55721
Annotation Cluster 2	Enrichment Score: 1.4774996164614096
Category	Term	Count	Genes	p-value	Fold Enrichment
GOTERM_CC_DIRECT	GO:0005913~cell-cell adherens junction	10	ENSG00000172270, ENSG00000196924, ENSG00000132589, ENSG00000179950, ENSG00000149925, ENSG00000198242, ENSG00000168003, ENSG00000178209, ENSG00000075618, ENSG00000184897	0.020775	2.4638
GOTERM_MF_DIRECT	GO:0098641~cadherin binding involved in cell-cell adhesion	9	ENSG00000172270, ENSG00000196924, ENSG00000179950, ENSG00000149925, ENSG00000198242, ENSG00000168003, ENSG00000178209, ENSG00000075618, ENSG00000184897	0.0340951	2.40318
GOTERM_BP_DIRECT	GO:0098609~cell-cell adhesion	8	ENSG00000172270, ENSG00000179950, ENSG00000149925, ENSG00000198242, ENSG00000168003, ENSG00000178209, ENSG00000075618, ENSG00000184897	0.0521517	2.37179
Annotation Cluster 3	Enrichment Score: 1.4267986416935932
Category	Term	Count	Genes	p-value	Fold Enrichment
GOTERM_BP_DIRECT	GO:0008380~RNA splicing	7	ENSG00000126461, ENSG00000179950, ENSG00000104852, ENSG00000104897, ENSG00000125743, ENSG00000011243, ENSG00000197976	0.0173831	3.38802
GOTERM_BP_DIRECT	GO:0006397~mRNA processing	7	ENSG00000126461, ENSG00000179950, ENSG00000104852, ENSG00000104897, ENSG00000011243, ENSG00000197976, ENSG00000175756	0.0241946	3.14196
GOTERM_CC_DIRECT	GO:0016607~nuclear speck	7	ENSG00000204227, ENSG00000104852, ENSG00000141582, ENSG00000104897, ENSG00000011243, ENSG00000197976, ENSG00000127445	0.0410097	2.77147
GOTERM_CC_DIRECT	GO:0005681~spliceosomal complex	4	ENSG00000104852, ENSG00000104897, ENSG00000125743, ENSG00000197976	0.113782	3.38642
Annotation Cluster 4	Enrichment Score: 1.4112286921039023
Category	Term	Count	Genes	p-value	Fold Enrichment
GOTERM_BP_DIRECT	GO:0030203~glycosaminoglycan metabolic process	4	ENSG00000176022, ENSG00000188157, ENSG00000063660, ENSG00000132692	0.005399	11.082
GOTERM_CC_DIRECT	GO:0043202~lysosomal lumen	4	ENSG00000188157, ENSG00000171298, ENSG00000063660, ENSG00000132692	0.0907418	3.74498
GOTERM_CC_DIRECT	GO:0005796~Golgi lumen	4	ENSG00000078808, ENSG00000188157, ENSG00000063660, ENSG00000132692	0.119177	3.31587
Annotation Cluster 5	Enrichment Score: 1.359379607578127
Category	Term	Count	Genes	p-value	Fold Enrichment
GOTERM_MF_DIRECT	GO:0005200~structural constituent of cytoskeleton	7	ENSG00000137285, ENSG00000104833, ENSG00000188157, ENSG00000188229, ENSG00000026025, ENSG00000137267, ENSG00000128159	0.00297459	4.92773
GOTERM_BP_DIRECT	GO:0007017~microtubule-based process	4	ENSG00000137285, ENSG00000104833, ENSG00000188229, ENSG00000137267	0.00990271	8.92717
GOTERM_CC_DIRECT	GO:0005874~microtubule	10	ENSG00000137285, ENSG00000182979, ENSG00000104833, ENSG00000188229, ENSG00000167702, ENSG00000137267, ENSG00000105254, ENSG00000128159, ENSG00000108465, ENSG00000076826	0.0167369	2.55887
GOTERM_BP_DIRECT	GO:0007010~cytoskeleton organization	6	ENSG00000137285, ENSG00000104833, ENSG00000188157, ENSG00000188229, ENSG00000124006, ENSG00000137267	0.0501426	2.9942
GOTERM_CC_DIRECT	GO:0043209~myelin sheath	5	ENSG00000104833, ENSG00000166165, ENSG00000188229, ENSG00000075618, ENSG00000101210	0.123597	2.61779
GOTERM_MF_DIRECT	GO:0003924~GTPase activity	6	ENSG00000137285, ENSG00000104833, ENSG00000188229, ENSG00000101246, ENSG00000137267, ENSG00000101210	0.183729	1.98553
GOTERM_MF_DIRECT	GO:0005525~GTP binding	6	ENSG00000137285, ENSG00000104833, ENSG00000188229, ENSG00000101246, ENSG00000137267, ENSG00000101210	0.543368	1.20993
Annotation Cluster 6	Enrichment Score: 0.8614956337592354
Category	Term	Count	Genes	p-value	Fold Enrichment
GOTERM_BP_DIRECT	GO:0006120~mitochondrial electron transport, NADH to ubiquinone	3	ENSG00000115286, ENSG00000168653, ENSG00000099795	0.123181	4.91905
GOTERM_CC_DIRECT	GO:0005747~mitochondrial respiratory chain complex I	3	ENSG00000115286, ENSG00000168653, ENSG00000099795	0.125215	4.87229
GOTERM_MF_DIRECT	GO:0008137~NADH dehydrogenase (ubiquinone) activity	3	ENSG00000115286, ENSG00000168653, ENSG00000099795	0.126516	4.83974
GOTERM_BP_DIRECT	GO:0032981~mitochondrial respiratory chain complex I assembly	3	ENSG00000115286, ENSG00000168653, ENSG00000099795	0.183516	3.82593
Annotation Cluster 7	Enrichment Score: 0.7788677792857532
Category	Term	Count	Genes	p-value	Fold Enrichment
GOTERM_BP_DIRECT	GO:0006821~chloride transport	3	ENSG00000074855, ENSG00000136295, ENSG00000167614	0.0876892	6.02584
GOTERM_BP_DIRECT	GO:1902476~chloride transmembrane transport	4	ENSG00000074855, ENSG00000136295, ENSG00000114923, ENSG00000167614	0.108653	3.45568
GOTERM_BP_DIRECT	GO:0034220~ion transmembrane transport	4	ENSG00000117410, ENSG00000074855, ENSG00000136295, ENSG00000167614	0.483514	1.53037
Annotation Cluster 8	Enrichment Score: 0.6893527076353557
Category	Term	Count	Genes	p-value	Fold Enrichment
GOTERM_CC_DIRECT	GO:0015629~actin cytoskeleton	6	ENSG00000196924, ENSG00000149925, ENSG00000130402, ENSG00000075618, ENSG00000005206, ENSG00000196923	0.138729	2.1903
GOTERM_CC_DIRECT	GO:0001725~stress fiber	3	ENSG00000130402, ENSG00000075618, ENSG00000196923	0.146483	4.42115
GOTERM_CC_DIRECT	GO:0005911~cell-cell junction	5	ENSG00000196924, ENSG00000130402, ENSG00000181790, ENSG00000075618, ENSG00000196923	0.169342	2.31339
GOTERM_MF_DIRECT	GO:0051015~actin filament binding	3	ENSG00000196924, ENSG00000130402, ENSG00000075618	0.508009	1.7599

## Sheet: DOWNreg clusters
Annotation Cluster 1	Enrichment Score: 1.789442981985681
Category	Term	Count	Genes	p-value	Fold Enrichment
GOTERM_MF_DIRECT	GO:0005524~ATP binding	17	ENSG00000177200, ENSG00000070961, ENSG00000253729, ENSG00000116106, ENSG00000078177, ENSG00000078142, ENSG00000155304, ENSG00000204217, ENSG00000145725, ENSG00000120137, ENSG00000136021, ENSG00000139163, ENSG00000163788, ENSG00000123983, ENSG00000160145, ENSG00000101596, ENSG00000146414	0.000275292	2.74226
GOTERM_MF_DIRECT	GO:0004672~protein kinase activity	6	ENSG00000136021, ENSG00000163788, ENSG00000160145, ENSG00000253729, ENSG00000116106, ENSG00000078142	0.0156645	4.03048
GOTERM_BP_DIRECT	GO:0006468~protein phosphorylation	6	ENSG00000115760, ENSG00000136021, ENSG00000197045, ENSG00000163788, ENSG00000160145, ENSG00000078142	0.0353021	3.24923
GOTERM_MF_DIRECT	GO:0004674~protein serine/threonine kinase activity	3	ENSG00000163788, ENSG00000160145, ENSG00000253729	0.45679	1.92413
Annotation Cluster 2	Enrichment Score: 1.5710572495687365
Category	Term	Count	Genes	p-value	Fold Enrichment
GOTERM_MF_DIRECT	GO:0016874~ligase activity	7	ENSG00000115760, ENSG00000153201, ENSG00000198919, ENSG00000123983, ENSG00000101752, ENSG00000146414, ENSG00000165338	0.000816787	6.25222
GOTERM_MF_DIRECT	GO:0004842~ubiquitin-protein transferase activity	6	ENSG00000115760, ENSG00000198919, ENSG00000213160, ENSG00000101752, ENSG00000146414, ENSG00000165338	0.0110866	4.398
GOTERM_BP_DIRECT	GO:0000209~protein polyubiquitination	3	ENSG00000198919, ENSG00000146414, ENSG00000165338	0.167043	4.02621
GOTERM_MF_DIRECT	GO:0008270~zinc ion binding	7	ENSG00000153201, ENSG00000167232, ENSG00000168772, ENSG00000198919, ENSG00000204186, ENSG00000101752, ENSG00000146414	0.343587	1.44405
Annotation Cluster 3	Enrichment Score: 1.177116570881108
Category	Term	Count	Genes	p-value	Fold Enrichment
GOTERM_CC_DIRECT	GO:0016020~membrane	16	ENSG00000153201, ENSG00000070961, ENSG00000110436, ENSG00000253729, ENSG00000072274, ENSG00000154305, ENSG00000078142, ENSG00000170456, ENSG00000196914, ENSG00000115760, ENSG00000164199, ENSG00000078674, ENSG00000139163, ENSG00000183023, ENSG00000123983, ENSG00000125107	0.0294249	1.76718
GOTERM_MF_DIRECT	GO:0005515~protein binding	43	ENSG00000070961, ENSG00000171681, ENSG00000151458, ENSG00000077279, ENSG00000116106, ENSG00000154305, ENSG00000078142, ENSG00000089916, ENSG00000204217, ENSG00000196914, ENSG00000187231, ENSG00000164199, ENSG00000085365, ENSG00000198919, ENSG00000078674, ENSG00000139163, ENSG00000213160, ENSG00000101752, ENSG00000125107, ENSG00000146247, ENSG00000153201, ENSG00000078018, ENSG00000110436, ENSG0000…	0.0880376	1.18039
GOTERM_CC_DIRECT	GO:0005829~cytosol	19	ENSG00000153201, ENSG00000077279, ENSG00000253729, ENSG00000152932, ENSG00000265972, ENSG00000078177, ENSG00000078142, ENSG00000196914, ENSG00000119844, ENSG00000145725, ENSG00000117461, ENSG00000078674, ENSG00000187323, ENSG00000139163, ENSG00000151914, ENSG00000160145, ENSG00000101752, ENSG00000125107, ENSG00000165338	0.113571	1.39268
Annotation Cluster 4	Enrichment Score: 1.0470836087960136
Category	Term	Count	Genes	p-value	Fold Enrichment
GOTERM_CC_DIRECT	GO:0030424~axon	6	ENSG00000151835, ENSG00000187323, ENSG00000104290, ENSG00000151914, ENSG00000116106, ENSG00000118432	0.00208847	6.56721
GOTERM_CC_DIRECT	GO:0009986~cell surface	7	ENSG00000204217, ENSG00000164199, ENSG00000110436, ENSG00000104290, ENSG00000072274, ENSG00000116106, ENSG00000185008	0.0227038	3.1382
GOTERM_CC_DIRECT	GO:0030425~dendrite	4	ENSG00000204217, ENSG00000151835, ENSG00000104290, ENSG00000116106	0.155247	2.90133
GOTERM_CC_DIRECT	GO:0016021~integral component of membrane	25	ENSG00000070961, ENSG00000116106, ENSG00000154305, ENSG00000118432, ENSG00000170456, ENSG00000144369, ENSG00000164199, ENSG00000085365, ENSG00000139163, ENSG00000123983, ENSG00000144285, ENSG00000037749, ENSG00000101596, ENSG00000052802, ENSG00000110436, ENSG00000072274, ENSG00000113161, ENSG00000143702, ENSG00000187323, ENSG00000151914, ENSG00000104290, ENSG00000183023, ENSG00000185008, ENSG0000…	0.252817	1.17658
GOTERM_CC_DIRECT	GO:0005886~plasma membrane	19	ENSG00000177200, ENSG00000052802, ENSG00000070961, ENSG00000110436, ENSG00000072274, ENSG00000152932, ENSG00000116106, ENSG00000118432, ENSG00000204217, ENSG00000164199, ENSG00000080345, ENSG00000187323, ENSG00000139163, ENSG00000104290, ENSG00000183023, ENSG00000144285, ENSG00000101752, ENSG00000037749, ENSG00000185942	0.406204	1.1203
GOTERM_CC_DIRECT	GO:0005887~integral component of plasma membrane	6	ENSG00000204217, ENSG00000070961, ENSG00000183023, ENSG00000072274, ENSG00000116106, ENSG00000118432	0.690236	1.03033
Annotation Cluster 5	Enrichment Score: 0.40401882292075486
Category	Term	Count	Genes	p-value	Fold Enrichment
GOTERM_BP_DIRECT	GO:0045944~positive regulation of transcription from RNA polymerase II promoter	7	ENSG00000204217, ENSG00000118922, ENSG00000188994, ENSG00000178662, ENSG00000253729, ENSG00000167081, ENSG00000146247	0.196139	1.76207
GOTERM_MF_DIRECT	GO:0003677~DNA binding	10	ENSG00000177200, ENSG00000167232, ENSG00000118922, ENSG00000168772, ENSG00000188994, ENSG00000105968, ENSG00000189180, ENSG00000167081, ENSG00000146414, ENSG00000181315	0.242263	1.4406
GOTERM_MF_DIRECT	GO:0003700~transcription factor activity, sequence-specific DNA binding	6	ENSG00000167232, ENSG00000118922, ENSG00000178662, ENSG00000189180, ENSG00000167081, ENSG00000181315	0.356576	1.50566
GOTERM_MF_DIRECT	GO:0003676~nucleic acid binding	6	ENSG00000167232, ENSG00000118922, ENSG00000188994, ENSG00000204186, ENSG00000189180, ENSG00000181315	0.37635	1.46898
GOTERM_BP_DIRECT	GO:0006351~transcription, DNA-templated	10	ENSG00000177200, ENSG00000163946, ENSG00000167232, ENSG00000118922, ENSG00000171681, ENSG00000189180, ENSG00000125107, ENSG00000265972, ENSG00000075539, ENSG00000181315	0.37757	1.26313
GOTERM_CC_DIRECT	GO:0005634~nucleus	24	ENSG00000177200, ENSG00000070961, ENSG00000163946, ENSG00000171681, ENSG00000178662, ENSG00000077279, ENSG00000105968, ENSG00000189180, ENSG00000167081, ENSG00000157741, ENSG00000265972, ENSG00000119844, ENSG00000167232, ENSG00000151835, ENSG00000080345, ENSG00000188994, ENSG00000151914, ENSG00000163788, ENSG00000125107, ENSG00000146247, ENSG00000214265, ENSG00000146414, ENSG00000165338, ENSG0000…	0.441471	1.07695
GOTERM_BP_DIRECT	GO:0006355~regulation of transcription, DNA-templated	6	ENSG00000177200, ENSG00000163946, ENSG00000167232, ENSG00000189180, ENSG00000075539, ENSG00000181315	0.728157	0.985138
GOTERM_MF_DIRECT	GO:0046872~metal ion binding	8	ENSG00000204217, ENSG00000070961, ENSG00000167232, ENSG00000118922, ENSG00000188994, ENSG00000160145, ENSG00000189180, ENSG00000181315	0.757058	0.932459

## Sheet: Transcription factors
Transcription factors (UPreg)	Corrected p (UPreg)		Transcription factors (DOWNreg)	Corrected p (DOWNreg)
AGO1	6.8e-27		MAFK	2.2e-05		FDR<10%
AGO2	5e-14		JUNB	2.4e-05
PCBP1	4.1e-12		POLR2A	3.7e-05
HNRNPL	7.9e-12		MAFF	3.9e-05
RBM22	1.9e-10		ATF2	7.9e-05
SAFB	2.6e-09		BATF	0.00015
ZBTB7A	4.7e-09		CBX5	0.00077
GABPA	5.5e-09		MTA2	0.00177
CTCFL	2.1e-08		SPI1	0.0018
CTCF	2.2e-08		ZNF316	0.00229
MYNN	6.8e-08		SETDB1	0.00233
REST	1.3e-07		CHD7	0.00292
POLR2A	1.4e-07		COMMD3-BMI1,BMI1	0.00333
ZBTB33	1.5e-07		MEF2A	0.00349
TARDBP	3.1e-07		GATA3	0.00352
FIP1L1	3.3e-07		ZNF217	0.00395
SRSF1	8.9e-07		ZNF384	0.00499
MAZ	9.4e-07		NFIC	0.00507
RB1	1.3e-06		BCL11A	0.00561
ZNF282	1.8e-06		EP300	0.00641
SAP30	2.6e-06		TRIM28	0.00782
SMARCA5	3e-06		TCF7	0.00937
ETS1	6.6e-06		RAD51	0.01515
NR3C1	6.8e-06		JUND	0.01531
BHLHE40	8.4e-06		RFX5	0.01836
LARP7	1.2e-05		ASH2L	0.01985
MYC	1.3e-05		ARID3A	0.02078
HDGF	1.3e-05		FOXA1	0.02133
TAF1	1.3e-05		GATA2	0.0217
PRPF4	1.6e-05		NANOG	0.02196
SREBF2	1.7e-05		IKZF2	0.02328
RBM14,RBM14-RBM4	2e-05		HNF1A	0.02588
JUND	2.2e-05		ZNF24	0.0259
SIN3A	2.8e-05		ATF3	0.0273
EGR1	3.2e-05		TBX21	0.02804
TAF15	3.2e-05		NFATC3	0.03046
CHD1	3.2e-05		FOXA2	0.03262
SKIL	3.4e-05		FOS	0.03323
MAX	3.9e-05		CEBPB	0.03776
HDAC1	4.7e-05		TAF9B	0.03986
FUS	5.2e-05		TAF1	0.03995
ATF3	8.3e-05		JUN	0.04318
TRIM22	0.00012		ATF7	0.04354
RBM39	0.00014		ARNT	0.04734
BCL3	0.00014		IRF4	0.04772
E2F6	0.00016		RCOR1	0.04773
HNRNPK	0.00017		CHD1	0.0481
KDM4B	0.00029		GABPA	0.04842
GTF2F1	0.00038		RUNX3	0.04875
BACH1	0.00038		EED	0.04907
ZNF263	0.00039		IKZF1	0.05484
IRF1	0.00055		CREB1	0.05487
MTA3	0.00057		BORCS8-MEF2B,MEF2B	0.05511
E2F4	0.00062		ZBED1	0.06073
PTBP1	0.00067		TCF12	0.06246
U2AF1L5,U2AF1	0.00071		YY1	0.063
HMGN3	0.00071		NFE2L2	0.06477
CREM	0.00075		MYBL2	0.06753
GATAD2B	0.00081		CHAMP1	0.06897
THAP1	0.00099		POU5F1	0.06908
MTA2	0.00107		RBBP5	0.06951
CCNT2	0.00113		NCOR1	0.07091
CTBP1	0.00129		CREM	0.07548
RBFOX2	0.00131		CHD2	0.08491
MXI1	0.00131		CTCF	0.08691
SRSF4	0.00132		MTA3	0.08751
SP1	0.00141		NBN	0.09043
CREB1	0.00145		TCF7L2	0.09266
SMC3	0.00152		EGR1	0.09671
SP4	0.00154		ETV6	0.09769
XRCC5	0.00164
ZNF207	0.00165
RUNX1	0.00212
YY1	0.0022
BCOR	0.00221
TCF3	0.00249
ZBTB7B	0.00253
STAT1	0.00254
SIN3B	0.00264
KDM1A	0.00278
ZFX	0.00305
ZMYM3	0.00318
RAD21	0.00356
NRF1	0.00375
NKRF	0.00375
SMARCB1	0.00379
NONO	0.00416
ZBED1	0.00439
USF1	0.00474
TAF7	0.00482
ZNF143	0.00522
EBF1	0.00523
MNT	0.00577
CREB3L1	0.00591
FOXP2	0.00594
CDC5L	0.00606
NFYA	0.0062
CHD2	0.00635
RCOR1	0.00656
CBX1	0.00662
ZFP36	0.00678
EZH2	0.00702
NFXL1	0.00727
CTBP2	0.00786
ZNF444	0.00786
ZNF592	0.00809
HDAC2	0.00853
PAX5	0.00909
POLR2G	0.00923
TCF7L2	0.00963
MTA1	0.01124
E2F8	0.01221
RNF2	0.0133
MITF	0.01385
PHF8	0.01388
ELK1	0.01388
POU5F1	0.015
ATF7	0.01507
GMEB1	0.01651
KDM5B	0.01715
ELF1	0.01754
HCFC1	0.01837
ZBTB2	0.02233
ARNT	0.02273
ZHX2	0.02317
MBD2	0.02368
HLTF	0.02495
L3MBTL2	0.02524
ZSCAN29	0.02667
ZEB1	0.02838
KLF16	0.03022
ZBTB5	0.03082
CLOCK	0.03086
SUPT5H	0.03231
GATAD2A	0.0343
ZNF687	0.03445
ARHGAP35	0.03446
TBP	0.03527
IKZF1	0.03527
JUN	0.03553
ILF3	0.03876
DEAF1	0.04107
TCF12	0.04121
NR2F1	0.04236
HNRNPLL	0.04609
UBTF	0.04707
SUZ12	0.05107
TFAP4	0.05233
PHF20	0.05774
NBN	0.05796
ATF2	0.05855
USF2	0.0588
HDAC6	0.05997
MIER1	0.06216
FOSL1	0.06372
IRF3	0.06405
NCOA1	0.06415
SMAD5	0.06424
TBL1XR1	0.06521
HNRNPH1	0.07192
SNIP1	0.07375
RAD51	0.07625
ETV4	0.07769
DPF2	0.07869
ZNF184	0.08322
ZKSCAN1	0.08471
SKI	0.08519
NEUROD1	0.08615
GABPB1	0.08686
CBX3	0.08716
NR2C1	0.08728
POLR2B	0.08738
ESRRA	0.08841
MLLT1	0.08854
RLF	0.09972
